# Supplementary material for: Genome-Wide Identification and Expression Analysis of the TIR-NBS-LRR Gene Family and Its Response to Fungal Disease in Rose (Rosa chinensis)
Source: Biology (Basel). 2023 Mar 10;12(3):426. doi: 10.3390/biology12030426 (PMC10045381; doi:10.3390/biology12030426)
Supplement: Supplementary file 1 [file biology-12-00426-s001.zip]

Archive with 2 entries (2 files):
- biology-2213163_Supplementary Figures.pdf
- biology-2213163_Supplementary Tables.xlsx
