# Supplementary material for: Genome-Wide Identification and Expression Analysis of the TIR-NBS-LRR Gene Family and Its Response to Fungal Disease in Rose (Rosa chinensis)
Source: Biology (Basel). 2023 Mar 10;12(3):426. doi: 10.3390/biology12030426 (PMC10045381; doi:10.3390/biology12030426)
Supplement: Supplementary file 1 [file biology-12-00426-s001.zip › biology-2213163_Supplementary Tables.xlsx]

## Sheet: Table S1
Table S1. Information on TNL genes as resistance genes
Gene name/ID	Species	Pathogens	References
RCT1	Alfaalfa, Medicago truncatula	Colletotrichum trifolii	Alfalfa benefits from Medicago truncatula: The RCT1 gene from M. truncatula confers broad-spectrum resistance to anthracnose in alfalfa
TN10	Arabidopsis thaliana	Pseudomonas syringae	A Truncated TIR-NBS Protein TN10 Pairs with Two Clustered TIR-NBS-LRR Immune Receptors and Contributes to Plant Immunity in Arabidopsis
RPP4	Arabidopsis thaliana	Peronospora parasitica	Arabidopsis RPP4 is a member of the RPP5 multigene family of TIR-NB-LRR genes and confers downy mildew resistance through multiple signalling components
Tao1	Arabidopsis thaliana	Pseudomonas savastanoi	Arabidopsis TAO1 is a TIR-NB-LRR protein that contributes to disease resistance induced by the Pseudomonas syringae effector AvrB
Rpp1Nda, Rpp1-Wsb	Arabidopsis thaliana	Hyaloperonospora arabidopsidis	Differential recognition of highly divergent downy mildew avirulence gene alleles by RPP1 resistance genes from two Arabidopsis lines
MIST1	Arabidopsis thaliana	Pseudomonas syringae	miR825-5p targets the TIR-NBS-LRR gene MIST1 and down-regulates basal immunity against Pseudomonas syringae in Arabidopsis
RPP5	Arabidopsis thaliana	Hyaloperonospora arabidopsidis	Molecular Cloning of ATR5Emoy2 from Hyaloperonospora arabidopsidis, an Avirulence Determinant That Triggers RPP5-Mediated Defense in Arabidopsis
RRS1ws-0	Arabidopsis thaliana	Xanthomonas campestris	Quantitative disease resistance to the bacterial pathogen Xanthomonas campestris involves an Arabidopsis immune receptor pair and a gene of unknown function
RRS1	Arabidopsis thaliana	Ralstonia solanacearum	Resistance to Ralstonia solanacearum in Arabidopsis thaliana is conferred by the recessive RRS1-R gene, a member of a novel family of resistance genes
RPS6	Arabidopsis thaliana	Pseudomonas syringae	Resistance to the Pseudomonas syringae Effector HopA1 Is Governed by the TIR-NBS-LRR Protein RPS6 and Is Enhanced by Mutations in SRFR1
RRS1-R	Arabidopsis thaliana	Pseudomonas syringae, Ralstonia solanacearum, Colletotrichum higginsianum	RRS1 and RPS4 provide a dual Resistance-gene system against fungal and bacterial pathogens
RRS1-S	Arabidopsis thaliana	Pseudomonas syringae	RRS1 and RPS5 provide a dual Resistance-gene system against fungal and bacterial pathogens
RPP1-EstA, RPP1-EstA, RPP1-ZdrA	Arabidopsis thaliana	Hyaloperonospora arabidopsidis	Structurally distinct Arabidopsis thaliana NLR immune receptors recognize tandem WY domains of an oomycete effector
RPS4	Arabidopsis thaliana	Pseudomonas syringae	The Arabidopsis RPS4 bacterial-resistance gene is a member of the TIR-NBS-LRR family of disease-resistance genes
RAC1	Arabidopsis thaliana	Albugo candida	The Arabidopsis TIR-NB-LRR Gene RAC1 Confers Resistance to Albugo candida (White Rust) and Is Dependent on EDS1 but not PAD4
TN13	Arabidopsis thaliana	Pseudomonas syringae	The truncated NLR protein TIR-NBS13 is a MOS6/IMPORTIN-α3 interaction partner required for plant immunity
Rpp1-Wsa, Rpp1-Wsc	Arabidopsis thaliana	Hyaloperonospora arabidopsidis	Three genes of the Arabidopsis RPP1 complex resistance locus recognize distinct Peronospora parasitica avirulence determinants
RBA1	Arabidopsis thaliana	Pseudomonas syringae	TIR-only protein RBA1 recognizes a pathogen effector to regulate cell death in Arabidopsis
RLM1A, RLM1B	Arabidopsis thaliana	Leptosphaeria maculans	Transgressive segregation reveals two Arabidopsis TIR-NB-LRR resistance genes effective against Leptosphaeria maculans, causal agent of blackleg disease
RRS1B	Arabidopsis thaliana	Pseudomonas syringae	Two linked pairs of Arabidopsis TNL resistance genes independently confer recognition of bacterial effector AvrRps4
RPP2A	Arabidopsis thaliana	Peronospora parasitica	Two TIR:NB:LRR genes are required to specify resistance to Peronospora parasitica isolate Cala2 in Arabidopsis
BnaA03g29300D	Brassica napus	Plasmodiophora brassicae	Local Duplication of TIR-NBS-LRR Gene Marks Clubroot Resistance in Brassica napus cv. Tosca
MeLRR2	Cassava	Xanthomonas axonopodis pv. manihotis	The Cassava NBS-LRR Genes Confer Resistance to Cassava Bacterial Blight
BcTuR3	Chinese Cabbage	Turnip mosaic virus	Cloning and Characterization of the BcTuR3 Gene Related to Resistance to Turnip Mosaic Virus (TuMV) from Non-heading Chinese Cabbage
PvCMR1/RT4-4	Common bean	Cucumber mosaic virus (CMV)	A viral resistance gene from common bean functions across plant families and is up-regulated in a non-virus-specific manner
N / Ngc-D	Flax	Melampsora lini	Contrasting modes of evolution acting on the complex N locus for rust resistance in flax
P	Flax	Melampsora lini	Diversity and Evolution of Effector Loci in Natural Populations of the Plant Pathogen Melampsora lini
M, P2	Flax	Melampsora lini	Haustorially expressed secreted proteins from flax rust are highly enriched for avirulence elicitors
L, L2, L3, L4, L8, L9, L10, L11	Flax	Melampsora lini	Identification of regions in alleles of the flax rust resistance gene L that determine differences in gene-for-gene specificity
L5, L6, L7	Flax	Melampsora lini	The Melampsora lini AvrL567 Avirulence Genes Are Expressed in Haustoria and Their Products Are Recognized inside Plant Cells
GhDSC1	Gossypium hirsutum	Verticillium dahliae	The Gossypium hirsutum TIR‐NBS‐LRR gene GhDSC1 mediates resistance against Verticillium wilt
RGA5	Grape	Plasmopara viticola	Characterization of a TIR-NBS-LRR gene associated with downy mildew resistance in grape
I (locus)	Kidney bean	Bean common mosaic virus, Bean necrotic mosaic virus, Blackeye cowpea mosaic virus, Azuki mosaic virus, Cowpea aphid-borne mosaic virus, Passionfruit woodiness virus, Soybean mosaic virus, Thailand passiflora virus, Watermelon mosaic virus, Zucchini yellow mosaic virus	Genetic and Molecular Characterization of the I Locus of Phaseolus vulgaris
MdTNL1	Malus domestica	Colletotrichum fructicola	A TIR-NBS-LRR Gene MdTNL1 Regulates Resistance to Glomerella Leaf Spot in Apple
Fom-1 / RGH9	Melon	Fusarium oxysporum	Dual Resistance of Melon to Fusarium oxysporum Races 0 and 2 and to Papaya ring-spot virus is Controlled by a Pair of Head-to-Head-Oriented NB-LRR Genes of Unusual Architecture
Prv1 /RGH10	Melon	Papaya ring-spot virus	Dual Resistance of Melon to Fusarium oxysporum Races 0 and 3 and to Papaya ring-spot virus is Controlled by a Pair of Head-to-Head-Oriented NB-LRR Genes of Unusual Architecture
MrRPV1	Muscadinia rotundifolia	Plasmopara viticola	Transcriptional profiling reveals multiple defense responses in downy mildew-resistant transgenic grapevine expressing a TIR-NBS-LRR gene located at the MrRUN1/MrRPV1 locus
Ma	Myrobalan Plum	Meloidogyne	The Ma Gene for Complete-Spectrum Resistance to Meloidogyne Species in Prunus Is a TNL with a Huge Repeated C-Terminal Post-LRR Region
Roq1	Nicotiana benthamiana	Xanthomonas gardneri, Xanthomonas campestris, Xanthomonas perforans, Xanthomonas oryzae, Xanthomonas axonopodis, Xanthomonas fuscans, Xanthomonas arboricola, Pseudomonas savastanoi, Pseudomonas syringae	Roq1 mediates recognition of the Xanthomonas and Pseudomonas effector proteins XopQ and HopQ1
StTNLC7G2	Potato	Alternaria solani	Genome-Wide Analysis of TIR-NBS-LRR Gene Family in Potato Identifified StTNLC7G2 Inducing Reactive Oxygen Species in Presence of Alternaria solani
Gro1-4	Potato	Globodera rostochiensis	Molecular cloning of the potato Gro1-4 gene conferring resistance to pathotype Ro1 of the root cyst nematode Globodera rostochiensis, based on a candidate gene approach
Y-1	Potato	Potato virus Y (PVY)	Potato gene Y-1 is an N gene homolog that confers cell death upon infection with potato virus Y
muRdr1A/Rdr1	Rose	Diplocarpon rosae	The TNL gene Rdr1 confers broad-spectrum resistance to Diplocarpon rosae
GmKR3	Soybean	Soybean mosaic virus(SMV), bean common mosaic virus (BCMV), watermelon mosaic virus (WMV), bean pod mottle virus (BPMV)	Over-expression of GmKR3, a TIR–NBS–LRR type R gene, confers resistance to multiple viruses in soybean
N	Tobacco	Tobacco mosaic virus (TMV)	Chloroplastic protein NRIP1 mediates innate immune receptor recognition of a viral effector
Bs4	Tomato	Xanthomonas campestris	Characterization of AvrBs3-Like Effectors from a Brassicaceae Pathogen Reveals Virulence and Avirulence Activities and a Protein with a Novel Repeat Architecture
Bs4	Tomato	Xanthomonas axonopodis	The tomato resistance protein Bs4 is a predicted non-nuclear TIR-NB-LRR protein that mediates defense responses to severely truncated derivatives of AvrBs4 and overexpressed AvrBs3

## Sheet: Table S2
Table S2. Collection and combination of TNL genes in Arabidopsis
73 TNL genes in TAIR website	92 TNL genes in the NIBLRRS website	79 TNL genes in Zhang et al. 2016	107 TNL genes after combining
AT1G63740	AT1G63740	AT5G38340	AT5G17890
AT1G63860	AT1G63860	AT5G22690	AT4G19530
AT1G56470	AT5G46450	AT5G17970	AT4G12020
AT1G63880	AT5G17890	AT5G44870	AT1G63750
AT1G67200	AT5G44510	AT4G16950	AT1G57630
AT1G57840	AT5G45200	AT5G44510	AT5G45050
AT3G25510	AT5G44870	AT4G19510	AT5G45260
AT1G64070	AT5G17970	AT3G44480	AT3G25515
AT3G44400	AT1G27170	AT5G41750	AT5G40060
AT2G17060	AT1G17600	AT5G41550	AT5G38350
AT3G43770	AT5G46490	AT1G56540	AT5G45000
AT1G63730	AT1G64070	AT4G12010	AT4G03750
AT1G65850	AT4G16940	AT3G44670	AT5G45240
AT1G63870	AT3G44400	AT1G72840	AT1G56470
AT1G56540	AT2G17060	AT4G16940	AT1G57840
AT1G31540	AT4G16900	AT1G63740	AT4G09435
AT1G56520	AT4G36150	AT4G19500	AT3G44410
AT2G16870	AT4G19530	AT5G41740	AT4G11340
AT1G69550	AT3G44480	AT5G40910	AT3G25505
AT1G27180	AT5G38340	AT5G41540	AT5G35510
AT2G14080	AT4G11170	AT1G63730	AT4G16857
AT3G44410	AT4G16860	AT4G16890	AT5G45220
AT3G25505	AT4G12020	AT1G17600	AT1G67200
AT3G44630	AT5G40910	AT1G56520	AT3G43770
AT2G17050	AT5G45210	AT4G16920	AT4G23510
AT4G03750	AT5G18370	AT5G18370	AT1G63740
AT3G51560	AT1G63750	AT1G63880	AT1G63860
AT5G17970	AT5G17680	AT5G40100	AT5G46450
AT4G09435	AT5G17880	AT1G56510	AT5G44510
AT4G09430	AT1G65850	AT5G38850	AT5G45200
AT5G35510	AT1G63870	AT2G16870	AT5G44870
AT4G16900	AT1G56540	AT1G69550	AT5G17970
AT4G36150	AT1G31540	AT5G18360	AT1G27170
AT4G16920	AT1G57630	AT1G63870	AT1G17600
AT4G19510	AT2G16870	AT5G46520	AT5G46490
AT5G38340	AT5G45250	AT5G45060	AT1G64070
AT3G51570	AT1G27180	AT5G48770	AT4G16940
AT5G17680	AT5G46260	AT3G44630	AT3G44400
AT5G18350	AT5G45050	AT4G16900	AT2G17060
AT5G17880	AT4G12010	AT5G51630	AT4G16900
AT5G22690	AT3G44630	AT5G11250	AT4G36150
AT4G23510	AT2G17050	AT5G17880	AT3G44480
AT4G08450	AT1G72860	AT1G63860	AT5G38340
AT4G11340	AT3G44670	AT5G18350	AT4G11170
AT4G36140	AT5G38850	AT4G16860	AT4G16860
AT5G36930	AT4G19520	AT5G17680	AT5G40910
AT4G16857	AT5G58120	AT5G45250	AT5G45210
AT5G11250	AT4G16890	AT5G46510	AT5G18370
AT4G19520	AT5G40920	AT4G14370	AT5G17680
AT4G14370	AT5G18360	AT5G46470	AT5G17880
AT5G45000	AT3G51560	AT5G46270	AT1G65850
AT5G45220	AT5G46510	AT4G36150	AT1G63870
AT5G45210	AT5G41540	AT5G45240	AT1G56540
AT5G45240	AT1G63880	AT1G31540	AT1G31540
AT5G45230	AT3G25510	AT5G36930	AT2G16870
AT5G46450	AT1G56510	AT5G58120	AT5G45250
AT5G51630	AT5G48770	AT5G46260	AT1G27180
AT5G41540	AT5G45260	AT5G45230	AT5G46260
AT5G45200	AT4G09430	AT4G36140	AT4G12010
AT5G46510	AT5G46470	AT1G64070	AT3G44630
AT5G41550	AT3G25515	AT4G09430	AT2G17050
AT5G48770	AT5G45060	AT3G04220	AT1G72860
AT5G46470	AT5G46270	AT3G51570	AT3G44670
AT5G45060	AT5G49140	AT3G44400	AT5G38850
AT5G46260	AT4G16960	AT2G17060	AT4G19520
AT5G46270	AT4G16920	AT3G51560	AT5G58120
AT5G46490	AT5G41740	AT5G45210	AT4G16890
AT5G49140	AT4G19510	AT2G17050	AT5G40920
AT5G40100	AT3G04220	AT1G27180	AT5G18360
AT5G41740	AT3G51570	AT4G11170	AT3G51560
AT5G41750	AT5G40060	AT5G45200	AT5G46510
AT5G40920	AT5G45230	AT3G25510	AT5G41540
AT5G40910	AT5G18350	AT2G14080	AT1G63880
	AT1G63730	AT5G49140	AT3G25510
	AT5G51630	AT1G27170	AT1G56510
	AT5G22690	AT1G72860	AT5G48770
	AT5G46520	AT4G16960	AT4G09430
	AT5G41550	AT1G65850	AT5G46470
	AT1G56520	AT4G19520	AT5G45060
	AT1G72840		AT5G46270
	AT1G69550		AT5G49140
	AT4G08450		AT4G16960
	AT2G14080		AT4G16920
	AT4G36140		AT5G41740
	AT5G36930		AT4G19510
	AT4G16950		AT3G04220
	AT5G11250		AT3G51570
	AT5G40100		AT5G45230
	AT5G41750		AT5G18350
	AT5G38350		AT1G63730
	AT4G14370		AT5G51630
	AT4G19500		AT5G22690
			AT5G46520
			AT5G41550
			AT1G56520
			AT1G72840
			AT1G69550
			AT4G08450
			AT2G14080
			AT4G36140
			AT5G36930
			AT4G16950
			AT5G11250
			AT5G40100
			AT5G41750
			AT4G14370
			AT4G19500

## Sheet: Table S3
Table S3. Characteristics of TNL genes in R. chinensis
Clades	Gene Name	Gene ID	Chromosome	Number of Amino Acid	Number of Exon	Molecular Weight（kDa）	Theoretical isoelectric point	Instability Index	Aliphatic Index	Grand Average of Hydropathicity	Subcellular localization
Ⅰ	RcTNL56	RcHm_v2.0_Chr5g0064701	Chr5	1007	5	114.705	7.45	44.82	97.56	-0.187	Nuclear
	RcTNL58	RcHm_v2.0_Chr5g0064871	Chr5	1141	5	130.46	7.8	45.87	94.81	-0.224	Nuclear
	RcTNL57	RcHm_v2.0_Chr5g0064731	Chr5	1001	6	114.207	6.62	51.05	97.95	-0.185	Nuclear
	RcTNL36	RcHm_v2.0_Chr3g0481981	Chr3	1171	6	133.008	6.79	51.91	91.32	-0.247	Nuclear
	RcTNL37	RcHm_v2.0_Chr3g0482041	Chr3	1163	5	132.647	7.61	50.2	93.43	-0.212	Nuclear
	RcTNL83	RcHm_v2.0_Chr6g0276631	Chr6	1211	6	138.022	5.81	45.58	93.77	-0.279	Nuclear
	RcTNL54	RcHm_v2.0_Chr5g0063811	Chr5	1230	7	139.348	5.95	46.76	92.38	-0.181	Nuclear
	RcTNL15	RcHm_v2.0_Chr1g0340831	Chr1	1134	6	128.494	5.56	41.1	96.02	-0.154	Plasma membrane
	RcTNL20	RcHm_v2.0_Chr1g0365481	Chr1	1212	5	137.546	5.68	40.18	93.81	-0.238	Nuclear
	RcTNL21	RcHm_v2.0_Chr1g0365541	Chr1	1128	6	127.669	5.55	40.83	93.11	-0.253	Nuclear
	RcTNL76	RcHm_v2.0_Chr6g0249841	Chr6	1339	4	151.239	6.22	44.92	97.95	-0.192	Nuclear
	RcTNL78	RcHm_v2.0_Chr6g0250201	Chr6	1255	4	142.059	6.37	41.1	96.88	-0.188	Nuclear
	RcTNL77	RcHm_v2.0_Chr6g0249881	Chr6	1222	5	137.584	7.6	40.96	101.82	-0.061	Nuclear
	RcTNL79	RcHm_v2.0_Chr6g0250241	Chr6	1289	5	146.304	8.29	39.34	95.24	-0.226	Nuclear
	RcTNL74	RcHm_v2.0_Chr6g0246391	Chr6	1126	4	128.166	6.02	45.77	96.06	-0.23	Nuclear
	RcTNL73	RcHm_v2.0_Chr6g0245341	Chr6	1166	5	132.386	6.47	43.34	96.45	-0.211	Cytoplasmic
	RcTNL75	RcHm_v2.0_Chr6g0246861	Chr6	1287	4	145.37	7.29	41.39	100.61	-0.11	Cytoplasmic
	RcTNL89	RcHm_v2.0_Chr7g0217981	Chr7	1202	6	136.505	6.31	42.25	96.14	-0.231	Nuclear
	RcTNL84	RcHm_v2.0_Chr6g0284581	Chr6	1154	4	130.862	6.56	39.78	99.06	-0.147	Nuclear
	RcTNL85	RcHm_v2.0_Chr6g0284641	Chr6	1163	5	131.497	6.26	41.47	97.54	-0.196	Nuclear
	RcTNL81	RcHm_v2.0_Chr6g0251011	Chr6	1125	5	125.868	6.16	46.26	99.2	-0.101	Nuclear
	RcTNL25	RcHm_v2.0_Chr2g0101061	Chr2	1395	8	158.59	6.34	44.59	93.86	-0.213	Nuclear
	RcTNL80	RcHm_v2.0_Chr6g0250551	Chr6	1185	8	135.049	6.47	44.86	96.78	-0.217	Nuclear
	RcTNL01	RcHm_v2.0_Chr1g0319441	Chr1	661	3	75.7733	6.13	45.32	101.45	-0.182	Cytoplasmic
	RcTNL05	RcHm_v2.0_Chr1g0322531	Chr1	658	3	75.2378	7.52	40.19	101.47	-0.187	Cytoplasmic
	RcTNL08	RcHm_v2.0_Chr1g0322941	Chr1	1193	9	135.718	5.79	42.68	96.06	-0.218	Nuclear
	RcTNL09	RcHm_v2.0_Chr1g0322961	Chr1	1199	6	136.59	6.37	45.85	95.75	-0.216	Nuclear
	RcTNL03	RcHm_v2.0_Chr1g0322381	Chr1	1174	5	133.272	7	41.15	95.7	-0.197	Nuclear
	RcTNL13	RcHm_v2.0_Chr1g0329001	Chr1	1257	8	142.091	6.43	42.56	94.66	-0.213	Nuclear
	RcTNL06	RcHm_v2.0_Chr1g0322651	Chr1	1210	5	137.4	6.39	40.35	96.63	-0.188	Nuclear
	RcTNL04	RcHm_v2.0_Chr1g0322491	Chr1	1192	7	135.425	7.15	39.81	95.65	-0.221	Nuclear
	RcTNL10	RcHm_v2.0_Chr1g0323221	Chr1	1188	6	135.288	6.12	42.67	95.08	-0.233	Nuclear
	RcTNL07	RcHm_v2.0_Chr1g0322781	Chr1	1210	9	137.491	6.22	41.54	97.35	-0.19	Nuclear
	RcTNL02	RcHm_v2.0_Chr1g0322041	Chr1	1116	5	127.329	6.52	44.06	97.7	-0.211	Nuclear
	RcTNL11	RcHm_v2.0_Chr1g0323761	Chr1	1190	5	134.895	6.12	42.48	94.42	-0.174	Nuclear
	RcTNL26	RcHm_v2.0_Chr2g0106511	Chr2	2341	9	265.067	5.96	46.91	93.58	-0.195	Nuclear
	RcTNL27	RcHm_v2.0_Chr2g0106571	Chr2	1057	5	120.23	6.21	46.99	97.65	-0.283	Nuclear
	RcTNL50	RcHm_v2.0_Chr4g0429701	Chr4	1775	9	202.311	6.2	51.07	94.87	-0.176	Nuclear
	RcTNL90	RcHm_v2.0_Chr7g0223661	Chr7	1634	10	185.076	5.94	53.18	92.91	-0.148	Plasma membrane
	RcTNL52	RcHm_v2.0_Chr5g0055581	Chr5	918	5	104.001	6.33	40.22	102.25	-0.121	Nuclear
	RcTNL82	RcHm_v2.0_Chr6g0272741	Chr6	1443	8	164.644	8.12	47.64	91.58	-0.196	Nuclear
Ⅱ	RcTNL24	RcHm_v2.0_Chr1g0375971	Chr1	1801	8	203.912	6.23	39.31	102.21	-0.136	Nuclear
	RcTNL19	RcHm_v2.0_Chr1g0349221	Chr1	1377	12	156.501	7.46	49.37	95.72	-0.248	Nuclear
	RcTNL22	RcHm_v2.0_Chr1g0372491	Chr1	1355	10	153.169	5.93	44.14	88.55	-0.244	Nuclear
	RcTNL23	RcHm_v2.0_Chr1g0375951	Chr1	1349	10	153.304	6.55	48.25	90.25	-0.291	Nuclear
Ⅲ	RcTNL28	RcHm_v2.0_Chr2g0144731	Chr2	1517	9	172.62	5.31	49.08	92.5	-0.262	Nuclear
	RcTNL12	RcHm_v2.0_Chr1g0327611	Chr1	1198	6	136.677	7.66	47.42	95.19	-0.283	Nuclear
	RcTNL14	RcHm_v2.0_Chr1g0334101	Chr1	1441	6	164.392	8.7	46.76	99.13	-0.109	Nuclear
	RcTNL51	RcHm_v2.0_Chr5g0026421	Chr5	1135	4	127.562	5.62	48.89	100.64	-0.119	Nuclear
	RcTNL86	RcHm_v2.0_Chr6g0287561	Chr6	730	4	82.9735	6.05	51.22	98.41	-0.241	Cytoplasmic
	RcTNL87	RcHm_v2.0_Chr6g0287581	Chr6	1073	5	122.545	8.51	50.5	99.76	-0.238	Nuclear
Ⅳ	RcTNL91	RcHm_v2.0_Chr7g0225191	Chr7	936	12	106.668	7.08	38.98	98.35	-0.217	Nuclear
	RcTNL92	RcHm_v2.0_Chr7g0225241	Chr7	1025	11	116.888	7.48	38.33	95.81	-0.186	Nuclear
	RcTNL39	RcHm_v2.0_Chr3g0492031	Chr3	1094	10	124.723	6.04	37.54	94.04	-0.219	Cytoplasmic
	RcTNL47	RcHm_v2.0_Chr4g0411691	Chr4	1406	6	157.998	5.97	39.12	103.61	-0.137	Nuclear
	RcTNL48	RcHm_v2.0_Chr4g0411931	Chr4	656	4	74.3105	8.64	34.62	106.95	-0.066	Cytoplasmic
	RcTNL44	RcHm_v2.0_Chr4g0389001	Chr4	978	4	111.822	7.89	44.11	96.6	-0.273	Nuclear
	RcTNL41	RcHm_v2.0_Chr4g0386491	Chr4	1001	7	113.081	5.52	43.91	92.7	-0.207	Nuclear
	RcTNL43	RcHm_v2.0_Chr4g0387011	Chr4	1024	15	116.263	5.95	47.57	92.42	-0.297	Nuclear
	RcTNL42	RcHm_v2.0_Chr4g0386561	Chr4	1201	7	135.487	5.79	48	90.23	-0.28	Nuclear
	RcTNL46	RcHm_v2.0_Chr4g0407801	Chr4	1550	19	173.721	7.31	43.19	87.38	-0.27	Nuclear
Ⅴ	RcTNL17	RcHm_v2.0_Chr1g0346831	Chr1	1178	6	133.248	6.26	43.07	97.33	-0.131	Plasma membrane
	RcTNL18	RcHm_v2.0_Chr1g0348431	Chr1	1207	10	135.36	6.08	45.46	95.07	-0.163	Plasma membrane
	RcTNL45	RcHm_v2.0_Chr4g0405381	Chr4	1196	7	135.348	7.76	45.9	96.4	-0.258	Nuclear
	RcTNL88	RcHm_v2.0_Chr7g0208221	Chr7	1165	5	131.762	5.3	41.78	94.94	-0.195	Nuclear
	RcTNL93	RcHm_v2.0_Chr7g0228121	Chr7	1170	5	131.911	5.86	42.94	94.89	-0.229	Cytoplasmic
	RcTNL49	RcHm_v2.0_Chr4g0412381	Chr4	1106	5	125.576	7.86	42.04	102.56	-0.109	Plasma membrane
	RcTNL94	RcHm_v2.0_Chr7g0233901	Chr7	827	4	93.8575	8.45	54.42	92.65	-0.282	Plasma membrane
	RcTNL95	RcHm_v2.0_Chr7g0234501	Chr7	878	6	100.903	8.93	52.75	96.34	-0.228	Plasma membrane
	RcTNL96	RcHm_v2.0_Chr7g0234991	Chr7	821	4	94.0093	8.51	52.51	97.58	-0.25	Plasma membrane
Ⅵ	RcTNL16	RcHm_v2.0_Chr1g0346211	Chr1	1111	3	126.719	5.13	54.46	90.11	-0.386	Cytoplasmic
	RcTNL40	RcHm_v2.0_Chr3g0492601	Chr3	1191	5	136.446	5.96	56.82	92.39	-0.278	Nuclear
	RcTNL38	RcHm_v2.0_Chr3g0483491	Chr3	1166	10	131.526	6.52	47.17	97.98	-0.091	Plasma membrane
	RcTNL55	RcHm_v2.0_Chr5g0064111	Chr5	1452	4	165.276	6.58	41.86	93.59	-0.255	Nuclear
	RcTNL67	RcHm_v2.0_Chr5g0079881	Chr5	1313	8	148.664	5.74	44.57	96.21	-0.179	Cytoplasmic
	RcTNL68	RcHm_v2.0_Chr5g0080241	Chr5	2563	12	290.605	5.63	45.79	98.76	-0.11	Cytoplasmic
	RcTNL70	RcHm_v2.0_Chr5g0080281	Chr5	2096	8	237.198	5.49	47.05	102.08	-0.086	Cytoplasmic
	RcTNL72	RcHm_v2.0_Chr5g0080371	Chr5	1574	13	178.606	5.66	47.38	92.12	-0.21	Nuclear
	RcTNL64	RcHm_v2.0_Chr5g0079791	Chr5	3431	6	388.72	5.96	45.94	98.08	-0.166	Nuclear
	RcTNL69	RcHm_v2.0_Chr5g0080261	Chr5	1193	6	134.51	5.7	40.77	99.43	-0.177	Nuclear
	RcTNL63	RcHm_v2.0_Chr5g0079591	Chr5	1381	9	155.79	5.08	46.79	97.46	-0.23	Nuclear
	RcTNL71	RcHm_v2.0_Chr5g0080311	Chr5	1229	6	140.379	6.08	46.81	94.28	-0.306	Nuclear
	RcTNL61	RcHm_v2.0_Chr5g0079351	Chr5	1155	5	131.534	6.25	46.46	99.67	-0.152	Cytoplasmic
	RcTNL66	RcHm_v2.0_Chr5g0079821	Chr5	1010	8	115.311	7.24	44.03	98.33	-0.184	Nuclear
	RcTNL65	RcHm_v2.0_Chr5g0079811	Chr5	1162	5	132.991	6	45.14	98.7	-0.21	Nuclear
	RcTNL62	RcHm_v2.0_Chr5g0079441	Chr5	1125	5	127.827	5.37	47.31	91.05	-0.21	Cytoplasmic
	RcTNL59	RcHm_v2.0_Chr5g0078251	Chr5	1018	3	116.666	8.33	39.44	94.79	-0.198	Nuclear
	RcTNL60	RcHm_v2.0_Chr5g0078301	Chr5	1072	3	122.015	5.68	40.31	95.84	-0.203	Nuclear
	RcTNL53	RcHm_v2.0_Chr5g0059311	Chr5	1079	4	122.608	8.32	41.9	98.69	-0.136	Nuclear
	RcTNL29	RcHm_v2.0_Chr3g0473291	Chr3	1231	5	139.961	7.21	45.92	98.16	-0.168	Nuclear
	RcTNL30	RcHm_v2.0_Chr3g0473341	Chr3	1230	6	139.727	6.02	38.59	93.66	-0.201	Nuclear
	RcTNL34	RcHm_v2.0_Chr3g0473561	Chr3	1190	15	135.237	5.82	37.64	100.08	-0.067	Plasma membrane
	RcTNL35	RcHm_v2.0_Chr3g0473571	Chr3	1156	4	130.739	5.7	44.76	93.61	-0.257	Nuclear
	RcTNL31	RcHm_v2.0_Chr3g0473441	Chr3	1002	2	113.582	5.49	41.27	98.35	-0.152	Cytoplasmic
	RcTNL32	RcHm_v2.0_Chr3g0473481	Chr3	1128	7	127.346	7.58	41.64	90.83	-0.28	Nuclear
	RcTNL33	RcHm_v2.0_Chr3g0473531	Chr3	1159	7	131.484	5.57	45.37	95.71	-0.217	Nuclear

## Sheet: Table S4
Table S4. Conserved motifs information of TNL proteins in R. chinensis
Motif	Motif Sequence	Sequence logo of motif	Width	Number of genes	Occurrence(%)	Description
Motif 1	ISPELLKAIEESRFAIVVLSQNYASSTWCLDELVKILECMK		41	90	93.75	TIR-2
Motif 2	VRFIGIWGMGGIGKTTLAKAV		21	95	98.9583	P-loop
Motif 3	YDVFLSFRGEDTRKGFTDHLY		21	87	90.625	TIR-1
Motif 4	PVFYDVDPSDVRHQTGSFGEA		21	95	98.9583	TIR-3
Motif 5	EKVQRWRAALTEVANLSGWDS		21	96	100	TIR-4
Motif 6	LWMHDLJQEMGREIVREESPN		21	96	100	MHDV
Motif 7	WFGPGSRIJITTRDEHLLKAH		21	96	100	RNBS-B
Motif 8	LKAFKKNPPPEDYLELSK		18	88	91.6667
Motif 9	SVVRYAKGLPLALKVLGSFLY		21	96	100	GLPL/Kinase 3
Motif 10	SYDGLDEKEKEIFLDIACFFKGKD		24	73	76.0417	RNBS-D
Motif 11	LTYLPNSLRJLEWTGYPLKSLPSNFEPDKLVELNL		35	67	69.7917
Motif 12	KRSRLWSHEDINHVLTKNTGT		21	71	73.9583
Motif 13	ETPDFSGLPNLEALDLEGCKSL		22	94	97.9167
Motif 14	IELKSLETLILSGCSKLKKFPEIVGNMESLSELYLDGTAIEELPSSIERL		50	86	89.5833
Motif 15	LRRKKVLLVLDDVDH		15	95	98.9583	Kinase 2

## Sheet: Table S5
Table S5. Cis-elements information of TNL gene promoters in R. chinensis
Gene Name	Site Name	Sequence	Position	Strand	Function
RcTNL01	ABRE	ACGTG	1797	+	abscisic acid responsive element
RcTNL01	G-box	CACGTG	1796	-	light responsive element
RcTNL01	G-Box	CACGTG	1796	-	light responsive element
RcTNL01	ABRE	CACGTG	1796	-	abscisic acid responsive element
RcTNL01	GT1-motif	GGTTAA	1742	-	light responsive element
RcTNL01	TCCC-motif	TCTCCCT	1479	-	light responsive element
RcTNL01	TGACG-motif	TGACG	1383	-	MeJA responsive element
RcTNL01	CGTCA-motif	CGTCA	1383	+	MeJA responsive element
RcTNL01	TGACG-motif	TGACG	1335	-	MeJA responsive element
RcTNL01	CGTCA-motif	CGTCA	1335	+	MeJA responsive element
RcTNL01	TGACG-motif	TGACG	1317	+	MeJA responsive element
RcTNL01	CGTCA-motif	CGTCA	1317	-	MeJA responsive element
RcTNL01	TCT-motif	TCTTAC	1286	+	light responsive element
RcTNL01	TCT-motif	TCTTAC	1115	-	light responsive element
RcTNL01	GARE-motif	TCTGTTG	902	-	gibberellin-responsive element
RcTNL01	LTR	CCGAAA	693	+	low-temperature responsive element
RcTNL01	ARE	AAACCA	285	-	anaerobic induction
RcTNL01	G-Box	CACGTT	246	+	light responsive element
RcTNL01	ABRE	ACGTG	246	-	abscisic acid responsive element
RcTNL01	LTR	CCGAAA	179	-	low-temperature responsive element
RcTNL01	ACE	CTAACGTATT	149	+	light responsive element
RcTNL01	TC-rich repeats	GTTTTCTTAC	51	+	defense and stress responsiveness
RcTNL02	ATCT-motif	AATCTAATCC	1179	+	light responsive element
RcTNL02	ATC-motif	AGTAATCT	1047	+	light responsive element
RcTNL02	GATA-motif	AAGATAAGATT	1034	+	light responsive element
RcTNL02	I-box	GTATAAGGCC	808	+	light responsive element
RcTNL02	TC-rich repeats	ATTCTCTAAC	774	-	defense and stress responsiveness
RcTNL02	TCT-motif	TCTTAC	680	+	light responsive element
RcTNL02	MRE	AACCTAA	628	+	light responsive element
RcTNL02	GT1-motif	GGTTAA	616	-	light responsive element
RcTNL02	circadian	CAAAGATATC	531	+	circadian control
RcTNL02	CGTCA-motif	CGTCA	522	-	MeJA responsive element
RcTNL02	TGACG-motif	TGACG	522	+	MeJA responsive element
RcTNL02	MBS	CAACTG	491	+	drought-inducibility
RcTNL02	ARE	AAACCA	429	-	anaerobic induction
RcTNL02	ARE	AAACCA	303	+	anaerobic induction
RcTNL02	GARE-motif	TCTGTTG	198	+	gibberellin-responsive element
RcTNL02	GT1-motif	GGTTAA	188	-	light responsive element
RcTNL02	GT1-motif	GGTTAAT	187	-	light responsive element
RcTNL02	P-box	CCTTTTG	132	-	gibberellin-responsive element
RcTNL02	Box 4	ATTAAT	67	+	light responsive element
RcTNL02	TCCC-motif	TCTCCCT	48	+	light responsive element
RcTNL02	O2-site	GATGACATGG	26	+	zein metabolism regulation
RcTNL03	ARE	AAACCA	1915	+	anaerobic induction
RcTNL03	Box 4	ATTAAT	1763	-	light responsive element
RcTNL03	P-box	CCTTTTG	1689	-	gibberellin-responsive element
RcTNL03	GT1-motif	GGTTAA	1603	-	light responsive element
RcTNL03	GT1-motif	GGTTAAT	1602	-	light responsive element
RcTNL03	Gap-box	CAAATGAA(A/G)A	1547	-	light responsive element
RcTNL03	Box 4	ATTAAT	1538	-	light responsive element
RcTNL03	ARE	AAACCA	1533	+	anaerobic induction
RcTNL03	G-box	CACGAC	1475	+	light responsive element
RcTNL03	G-box	CACGAC	1365	-	light responsive element
RcTNL03	Box 4	ATTAAT	1302	-	light responsive element
RcTNL03	TCA-element	CCATCTTTTT	1281	+	salicylic acid responsive element
RcTNL03	MRE	AACCTAA	1179	-	light responsive element
RcTNL03	Box 4	ATTAAT	1169	-	light responsive element
RcTNL03	TCA-element	CCATCTTTTT	1147	+	salicylic acid responsive element
RcTNL03	GT1-motif	GGTTAA	1100	-	light responsive element
RcTNL03	ARE	AAACCA	957	+	anaerobic induction
RcTNL03	Box 4	ATTAAT	656	+	light responsive element
RcTNL03	TCA-element	TCAGAAGAGG	644	+	salicylic acid responsive element
RcTNL03	MBS	CAACTG	423	+	drought-inducibility
RcTNL03	TGACG-motif	TGACG	364	-	MeJA responsive element
RcTNL03	CGTCA-motif	CGTCA	364	+	MeJA responsive element
RcTNL03	LTR	CCGAAA	263	-	low-temperature responsive element
RcTNL04	ABRE	ACGTG	1885	+	abscisic acid responsive element
RcTNL04	ABRE	CACGTG	1884	-	abscisic acid responsive element
RcTNL04	G-Box	CACGTG	1884	-	light responsive element
RcTNL04	G-box	CACGTG	1884	-	light responsive element
RcTNL04	G-box	ACACGTGT	1883	-	light responsive element
RcTNL04	ABRE	GACACGTGGC	1882	-	abscisic acid responsive element
RcTNL04	G-box	ACACGTG(G/t)CACC	1879	-	light responsive element
RcTNL04	GA-motif	ATAGATAA	1862	-	light responsive element
RcTNL04	MBS	CAACTG	1659	-	drought-inducibility
RcTNL04	LTR	CCGAAA	1639	-	low-temperature responsive element
RcTNL04	GATA-motif	AAGGATAAGG	1630	-	light responsive element
RcTNL04	ARE	AAACCA	1620	-	anaerobic induction
RcTNL04	CGTCA-motif	CGTCA	1531	-	MeJA responsive element
RcTNL04	TGACG-motif	TGACG	1531	+	MeJA responsive element
RcTNL04	WUN-motif	AAATTTCCT	1521	-	wound-responsive element
RcTNL04	ABRE	ACGTG	1468	-	abscisic acid responsive element
RcTNL04	G-box	CACGTC	1468	+	light responsive element
RcTNL04	AuxRR-core	GGTCCAT	1337	-	auxin-responsive element
RcTNL04	Box 4	ATTAAT	1183	-	light responsive element
RcTNL04	LTR	CCGAAA	948	-	low-temperature responsive element
RcTNL04	TCCC-motif	TCTCCCT	942	+	light responsive element
RcTNL04	CGTCA-motif	CGTCA	924	+	MeJA responsive element
RcTNL04	TGACG-motif	TGACG	924	-	MeJA responsive element
RcTNL04	ARE	AAACCA	788	+	anaerobic induction
RcTNL04	G-box	CACGAC	622	+	light responsive element
RcTNL04	MBS	CAACTG	556	-	drought-inducibility
RcTNL04	GARE-motif	TCTGTTG	441	+	gibberellin-responsive element
RcTNL04	TCA-element	CCATCTTTTT	414	+	salicylic acid responsive element
RcTNL04	SARE	TTCGACCATCTT	387	+	salicylic acid responsive element
RcTNL04	Sp1	GGGCGG	249	+	light responsive element
RcTNL04	GARE-motif	TCTGTTG	228	-	gibberellin-responsive element
RcTNL04	ARE	AAACCA	215	-	anaerobic induction
RcTNL04	P-box	CCTTTTG	135	+	gibberellin-responsive element
RcTNL05	GARE-motif	TCTGTTG	1985	-	gibberellin-responsive element
RcTNL05	CGTCA-motif	CGTCA	1979	+	MeJA responsive element
RcTNL05	TGACG-motif	TGACG	1979	-	MeJA responsive element
RcTNL05	O2-site	GATGACATGG	1770	-	zein metabolism regulation
RcTNL05	ARE	AAACCA	1766	+	anaerobic induction
RcTNL05	Box 4	ATTAAT	1608	-	light responsive element
RcTNL05	CGTCA-motif	CGTCA	1322	+	MeJA responsive element
RcTNL05	TGACG-motif	TGACG	1322	-	MeJA responsive element
RcTNL05	Sp1	GGGCGG	1260	+	light responsive element
RcTNL05	ABRE	ACGTG	1256	+	abscisic acid responsive element
RcTNL05	G-box	TACGTG	1255	+	light responsive element
RcTNL05	ARE	AAACCA	1196	+	anaerobic induction
RcTNL05	O2-site	GATGACATGG	1156	+	zein metabolism regulation
RcTNL05	ARE	AAACCA	1107	+	anaerobic induction
RcTNL05	ARE	AAACCA	1028	+	anaerobic induction
RcTNL05	GARE-motif	TCTGTTG	931	+	gibberellin-responsive element
RcTNL05	ARE	AAACCA	862	+	anaerobic induction
RcTNL05	Box 4	ATTAAT	815	+	light responsive element
RcTNL05	TCCC-motif	TCTCCCT	804	+	light responsive element
RcTNL05	O2-site	GATGA(C/T)(A/G)TG(A/G)	766	+	zein metabolism regulation
RcTNL05	Box 4	ATTAAT	695	+	light responsive element
RcTNL05	LAMP-element	CTTTATCA	662	+	light responsive element
RcTNL05	GATA-motif	AAGGATAAGG	655	-	light responsive element
RcTNL05	I-box	ccttatcct	655	+	light responsive element
RcTNL05	CAG-motif	GAAAGGCAGAC	454	-	light responsive element
RcTNL05	ACE	CTAACGTATT	438	-	light responsive element
RcTNL05	O2-site	GATGATGTGG	395	+	zein metabolism regulation
RcTNL05	Box 4	ATTAAT	301	+	light responsive element
RcTNL05	CGTCA-motif	CGTCA	254	+	MeJA responsive element
RcTNL05	TGACG-motif	TGACG	254	-	MeJA responsive element
RcTNL05	CGTCA-motif	CGTCA	169	+	MeJA responsive element
RcTNL05	TGACG-motif	TGACG	169	-	MeJA responsive element
RcTNL05	GT1-motif	GGTTAA	115	-	light responsive element
RcTNL06	TCT-motif	TCTTAC	1604	-	light responsive element
RcTNL06	CGTCA-motif	CGTCA	936	+	MeJA responsive element
RcTNL06	TGACG-motif	TGACG	936	-	MeJA responsive element
RcTNL06	ABRE	AACCCGG	875	+	abscisic acid responsive element
RcTNL06	chs-Unit 1 m1	ACCTAACCCGG	871	+	light responsive element
RcTNL06	ABRE	ACGTG	636	+	abscisic acid responsive element
RcTNL06	G-Box	CACGTT	635	-	light responsive element
RcTNL06	GARE-motif	TCTGTTG	615	-	gibberellin-responsive element
RcTNL06	Box 4	ATTAAT	448	+	light responsive element
RcTNL06	MRE	AACCTAA	282	+	light responsive element
RcTNL06	LTR	CCGAAA	253	+	low-temperature responsive element
RcTNL06	ARE	AAACCA	68	+	anaerobic induction
RcTNL07	O2-site	GTTGACGTGA	1841	+	zein metabolism regulation
RcTNL07	Gap-box	CAAATGAA(A/G)A	1758	-	light responsive element
RcTNL07	GT1-motif	GGTTAA	1498	+	light responsive element
RcTNL07	LTR	CCGAAA	1493	-	low-temperature responsive element
RcTNL07	ARE	AAACCA	1455	-	anaerobic induction
RcTNL07	TCCC-motif	TCTCCCT	1352	-	light responsive element
RcTNL07	ARE	AAACCA	1324	+	anaerobic induction
RcTNL07	MBS	CAACTG	1109	-	drought-inducibility
RcTNL07	ARE	AAACCA	1082	-	anaerobic induction
RcTNL07	AE-box	AGAAACAA	1012	-	light responsive element
RcTNL07	GC-motif	CCCCCG	892	+	anoxic specific inducibility
RcTNL07	I-box	GTATAAGGCC	849	-	light responsive element
RcTNL07	TCCC-motif	TCTCCCT	667	-	light responsive element
RcTNL07	TCCC-motif	TCTCCCT	550	-	light responsive element
RcTNL07	ABRE	GCAACGTGTC	237	+	abscisic acid responsive element
RcTNL07	G-box	CACGAC	146	-	light responsive element
RcTNL08	GARE-motif	TCTGTTG	1987	-	gibberellin-responsive element
RcTNL08	TGACG-motif	TGACG	1981	-	MeJA responsive element
RcTNL08	CGTCA-motif	CGTCA	1981	+	MeJA responsive element
RcTNL08	LTR	CCGAAA	1845	-	low-temperature responsive element
RcTNL08	Box 4	ATTAAT	1810	-	light responsive element
RcTNL08	TCT-motif	TCTTAC	1665	+	light responsive element
RcTNL08	GARE-motif	TCTGTTG	1533	+	gibberellin-responsive element
RcTNL08	LTR	CCGAAA	1421	-	low-temperature responsive element
RcTNL08	ARE	AAACCA	1263	-	anaerobic induction
RcTNL08	TGACG-motif	TGACG	1169	-	MeJA responsive element
RcTNL08	CGTCA-motif	CGTCA	1169	+	MeJA responsive element
RcTNL08	TGACG-motif	TGACG	1043	+	MeJA responsive element
RcTNL08	CGTCA-motif	CGTCA	1043	-	MeJA responsive element
RcTNL08	ARE	AAACCA	879	-	anaerobic induction
RcTNL08	GATA-motif	GATAGGG	863	+	light responsive element
RcTNL08	ATCT-motif	AATCTAATCC	812	+	light responsive element
RcTNL08	TCA-element	CCATCTTTTT	758	-	salicylic acid responsive element
RcTNL08	TGACG-motif	TGACG	681	-	MeJA responsive element
RcTNL08	CGTCA-motif	CGTCA	681	+	MeJA responsive element
RcTNL08	TGACG-motif	TGACG	678	+	MeJA responsive element
RcTNL08	CGTCA-motif	CGTCA	678	-	MeJA responsive element
RcTNL08	TCCC-motif	TCTCCCT	377	-	light responsive element
RcTNL08	I-box	cGATAAGGCG	241	+	light responsive element
RcTNL08	TGACG-motif	TGACG	92	-	MeJA responsive element
RcTNL08	CGTCA-motif	CGTCA	92	+	MeJA responsive element
RcTNL08	TCCC-motif	TCTCCCT	21	+	light responsive element
RcTNL09	TGACG-motif	TGACG	1977	-	MeJA responsive element
RcTNL09	CGTCA-motif	CGTCA	1977	+	MeJA responsive element
RcTNL09	ABRE	TACGGTC	1860	+	abscisic acid responsive element
RcTNL09	TC-rich repeats	ATTCTCTAAC	1681	+	defense and stress responsiveness
RcTNL09	LTR	CCGAAA	1481	+	low-temperature responsive element
RcTNL09	TGACG-motif	TGACG	1474	+	MeJA responsive element
RcTNL09	CGTCA-motif	CGTCA	1474	-	MeJA responsive element
RcTNL09	O2-site	GATGACATGG	1270	+	zein metabolism regulation
RcTNL09	MRE	AACCTAA	1211	+	light responsive element
RcTNL09	ARE	AAACCA	1199	+	anaerobic induction
RcTNL09	ARE	AAACCA	1139	+	anaerobic induction
RcTNL09	G-box	TACGTG	986	-	light responsive element
RcTNL09	ABRE	ACGTG	986	-	abscisic acid responsive element
RcTNL09	G-box	TACGTG	980	-	light responsive element
RcTNL09	ABRE	ACGTG	980	-	abscisic acid responsive element
RcTNL09	P-box	CCTTTTG	944	+	gibberellin-responsive element
RcTNL09	GATA-motif	GATAGGA	937	-	light responsive element
RcTNL09	AuxRE	TGTCTCAATAAG	850	-	auxin-responsive element
RcTNL09	ARE	AAACCA	818	-	anaerobic induction
RcTNL09	ARE	AAACCA	796	-	anaerobic induction
RcTNL09	ARE	AAACCA	776	+	anaerobic induction
RcTNL09	P-box	CCTTTTG	542	-	gibberellin-responsive element
RcTNL09	TCT-motif	TCTTAC	479	+	light responsive element
RcTNL09	ABRE	TACGGTC	442	+	abscisic acid responsive element
RcTNL09	GT1-motif	GGTTAA	391	+	light responsive element
RcTNL09	TGA-element	AACGAC	213	-	auxin-responsive element
RcTNL09	AAAC-motif	CAATCAAAACCT	55	+	light responsive element
RcTNL09	GT1-motif	GGTTAA	24	+	light responsive element
RcTNL10	MRE	AACCTAA	1906	-	light responsive element
RcTNL10	CGTCA-motif	CGTCA	1808	+	MeJA responsive element
RcTNL10	TGACG-motif	TGACG	1808	-	MeJA responsive element
RcTNL10	AE-box	AGAAACTT	1791	+	light responsive element
RcTNL10	ARE	AAACCA	1613	+	anaerobic induction
RcTNL10	chs-CMA1a	TTACTTAA	1425	+	light responsive element
RcTNL10	Box 4	ATTAAT	1369	-	light responsive element
RcTNL10	Sp1	GGGCGG	750	+	light responsive element
RcTNL10	TC-rich repeats	ATTCTCTAAC	710	-	defense and stress responsiveness
RcTNL10	MBS	CAACTG	576	+	drought-inducibility
RcTNL10	MRE	AACCTAA	568	+	light responsive element
RcTNL10	GT1-motif	GGTTAA	556	-	light responsive element
RcTNL10	circadian	CAAAGATATC	473	+	circadian control
RcTNL10	MBS	CAACTG	433	+	drought-inducibility
RcTNL10	ACE	CTAACGTATT	399	+	light responsive element
RcTNL10	TCT-motif	TCTTAC	296	+	light responsive element
RcTNL10	AE-box	AGAAACAA	257	+	light responsive element
RcTNL10	Box 4	ATTAAT	228	+	light responsive element
RcTNL10	Box 4	ATTAAT	198	+	light responsive element
RcTNL11	ABRE	ACGTG	1785	+	abscisic acid responsive element
RcTNL11	G-Box	CACGTG	1784	-	light responsive element
RcTNL11	ABRE	CACGTG	1784	-	abscisic acid responsive element
RcTNL11	G-box	CACGTG	1784	-	light responsive element
RcTNL11	TCT-motif	TCTTAC	1544	+	light responsive element
RcTNL11	LAMP-element	CCTTATCCA	1421	+	light responsive element
RcTNL11	LTR	CCGAAA	1413	+	low-temperature responsive element
RcTNL11	I-box	gGATAAGGTG	1398	-	light responsive element
RcTNL11	circadian	CAAAGATATC	1210	+	circadian control
RcTNL11	Box 4	ATTAAT	1202	-	light responsive element
RcTNL11	ABRE	ACGTG	1197	-	abscisic acid responsive element
RcTNL11	G-box	TACGTG	1197	-	light responsive element
RcTNL11	P-box	CCTTTTG	949	-	gibberellin-responsive element
RcTNL11	ABRE	AACCCGG	869	-	abscisic acid responsive element
RcTNL11	ABRE	AACCCGG	807	-	abscisic acid responsive element
RcTNL11	ABRE	TACGGTC	799	+	abscisic acid responsive element
RcTNL11	LTR	CCGAAA	554	-	low-temperature responsive element
RcTNL11	CGTCA-motif	CGTCA	531	+	MeJA responsive element
RcTNL11	TGACG-motif	TGACG	531	-	MeJA responsive element
RcTNL11	TGA-element	AACGAC	465	-	auxin-responsive element
RcTNL11	ARE	AAACCA	394	+	anaerobic induction
RcTNL11	G-box	CACGAC	230	+	light responsive element
RcTNL11	CGTCA-motif	CGTCA	207	+	MeJA responsive element
RcTNL11	TGACG-motif	TGACG	207	-	MeJA responsive element
RcTNL11	MBS	CAACTG	134	-	drought-inducibility
RcTNL11	CGTCA-motif	CGTCA	119	-	MeJA responsive element
RcTNL11	TGACG-motif	TGACG	119	+	MeJA responsive element
RcTNL12	ATCT-motif	AATCTAATCC	1998	-	light responsive element
RcTNL12	Box 4	ATTAAT	1862	-	light responsive element
RcTNL12	TATC-box	TATCCCA	1761	+	gibberellin-responsive element
RcTNL12	TCT-motif	TCTTAC	1635	+	light responsive element
RcTNL12	circadian	CAAAGATATC	1467	-	circadian control
RcTNL12	circadian	CAAAGATATC	1362	-	circadian control
RcTNL12	TCT-motif	TCTTAC	1233	+	light responsive element
RcTNL12	Box 4	ATTAAT	1175	-	light responsive element
RcTNL12	Box 4	ATTAAT	1167	-	light responsive element
RcTNL12	circadian	CAAAGATATC	1121	-	circadian control
RcTNL12	O2-site	GATGATGTGG	1096	-	zein metabolism regulation
RcTNL12	Sp1	GGGCGG	997	-	light responsive element
RcTNL12	TCA-element	CCATCTTTTT	863	-	salicylic acid responsive element
RcTNL12	CGTCA-motif	CGTCA	772	-	MeJA responsive element
RcTNL12	TGACG-motif	TGACG	772	+	MeJA responsive element
RcTNL12	AuxRR-core	GGTCCAT	670	+	auxin-responsive element
RcTNL12	O2-site	GATGACATGG	661	+	zein metabolism regulation
RcTNL12	CGTCA-motif	CGTCA	623	-	MeJA responsive element
RcTNL12	TGACG-motif	TGACG	623	+	MeJA responsive element
RcTNL12	ABRE	GACACGTGGC	427	-	abscisic acid responsive element
RcTNL12	G-box	tgACACGTGGCA	426	-	light responsive element
RcTNL12	Sp1	GGGCGG	353	+	light responsive element
RcTNL12	Box 4	ATTAAT	302	+	light responsive element
RcTNL12	LTR	CCGAAA	107	-	low-temperature responsive element
RcTNL12	Box 4	ATTAAT	54	+	light responsive element
RcTNL13	ABRE	ACGTG	1879	+	abscisic acid responsive element
RcTNL13	G-box	CACGTC	1878	-	light responsive element
RcTNL13	TGACG-motif	TGACG	1877	+	MeJA responsive element
RcTNL13	CGTCA-motif	CGTCA	1877	-	MeJA responsive element
RcTNL13	O2-site	GTTGACGTGA	1875	+	zein metabolism regulation
RcTNL13	O2-site	GATGATGTGG	1849	+	zein metabolism regulation
RcTNL13	GARE-motif	TCTGTTG	1846	+	gibberellin-responsive element
RcTNL13	ATC-motif	AGTAATCT	1516	-	light responsive element
RcTNL13	LTR	CCGAAA	1236	+	low-temperature responsive element
RcTNL13	G-Box	CACGTT	1202	+	light responsive element
RcTNL13	ABRE	ACGTG	1202	-	abscisic acid responsive element
RcTNL13	GARE-motif	TCTGTTG	1116	-	gibberellin-responsive element
RcTNL13	circadian	CAAAGATATC	848	-	circadian control
RcTNL13	GT1-motif	GGTTAA	651	+	light responsive element
RcTNL13	Box 4	ATTAAT	558	+	light responsive element
RcTNL13	ARE	AAACCA	473	+	anaerobic induction
RcTNL13	AE-box	AGAAACAA	336	-	light responsive element
RcTNL13	ARE	AAACCA	324	-	anaerobic induction
RcTNL13	GT1-motif	GGTTAAT	197	+	light responsive element
RcTNL13	MRE	AACCTAA	194	-	light responsive element
RcTNL13	GATA-motif	GATAGGA	168	+	light responsive element
RcTNL14	TCA-element	CCATCTTTTT	1912	+	salicylic acid responsive element
RcTNL14	MRE	AACCTAA	718	+	light responsive element
RcTNL14	TGACG-motif	TGACG	629	+	MeJA responsive element
RcTNL14	CGTCA-motif	CGTCA	629	-	MeJA responsive element
RcTNL14	chs-CMA2c	ATATACGTGAAGG	508	+	light responsive element
RcTNL14	ABRE	ACGTG	157	+	abscisic acid responsive element
RcTNL14	G-box	CACGTG	156	+	light responsive element
RcTNL14	G-Box	CACGTG	156	+	light responsive element
RcTNL14	ABRE	CACGTG	156	+	abscisic acid responsive element
RcTNL14	chs-CMA1a	TTACTTAA	135	-	light responsive element
RcTNL14	circadian	CAAAGATATC	36	-	circadian control
RcTNL15	TCA-element	CCATCTTTTT	1944	+	salicylic acid responsive element
RcTNL15	I-box	cCATATCCAAT	1494	-	light responsive element
RcTNL15	Box 4	ATTAAT	1467	-	light responsive element
RcTNL15	G-Box	CACGTT	1297	+	light responsive element
RcTNL15	ABRE	ACGTG	1297	-	abscisic acid responsive element
RcTNL15	G-box	TAAACGTG	1297	-	light responsive element
RcTNL15	GATA-motif	AAGATAAGATT	1011	-	light responsive element
RcTNL15	ATCT-motif	AATCTAATCC	920	+	light responsive element
RcTNL15	TGA-element	AACGAC	837	+	auxin-responsive element
RcTNL15	CGTCA-motif	CGTCA	801	+	MeJA responsive element
RcTNL15	TGACG-motif	TGACG	801	-	MeJA responsive element
RcTNL15	G-Box	CACGTT	788	+	light responsive element
RcTNL15	ABRE	ACGTG	788	-	abscisic acid responsive element
RcTNL15	GATA-motif	GATAGGG	438	+	light responsive element
RcTNL15	AuxRR-core	GGTCCAT	411	+	auxin-responsive element
RcTNL15	ATCT-motif	AATCTAATCC	398	+	light responsive element
RcTNL15	CGTCA-motif	CGTCA	279	+	MeJA responsive element
RcTNL15	TGACG-motif	TGACG	279	-	MeJA responsive element
RcTNL15	G-Box	CACGTT	266	+	light responsive element
RcTNL15	ABRE	ACGTG	266	-	abscisic acid responsive element
RcTNL15	ABRE	ACGTG	246	+	abscisic acid responsive element
RcTNL15	G-box	CACGTC	245	-	light responsive element
RcTNL15	Box 4	ATTAAT	163	+	light responsive element
RcTNL15	MRE	AACCTAA	112	+	light responsive element
RcTNL16	LTR	CCGAAA	1823	+	low-temperature responsive element
RcTNL16	ABRE	ACGTG	1792	+	abscisic acid responsive element
RcTNL16	G-Box	CACGTG	1791	-	light responsive element
RcTNL16	ABRE	CACGTG	1791	-	abscisic acid responsive element
RcTNL16	G-box	CACGTG	1791	-	light responsive element
RcTNL16	GARE-motif	TCTGTTG	1707	+	gibberellin-responsive element
RcTNL16	GATA-motif	AAGATAAGATT	1661	-	light responsive element
RcTNL16	ARE	AAACCA	1605	+	anaerobic induction
RcTNL16	G-Box	CACGTT	1513	+	light responsive element
RcTNL16	ABRE	ACGTG	1513	-	abscisic acid responsive element
RcTNL16	TGA-element	AACGAC	1430	+	auxin-responsive element
RcTNL16	MBS	CAACTG	1413	+	drought-inducibility
RcTNL16	Box 4	ATTAAT	1343	-	light responsive element
RcTNL16	GATA-motif	GATAGGA	1250	-	light responsive element
RcTNL16	Box 4	ATTAAT	1245	-	light responsive element
RcTNL16	GT1-motif	GGTTAA	1087	-	light responsive element
RcTNL16	ACE	CTAACGTATT	510	-	light responsive element
RcTNL16	AE-box	AGAAACAA	421	-	light responsive element
RcTNL16	GC-motif	CCCCCG	199	+	anoxic specific inducibility
RcTNL16	Box 4	ATTAAT	176	+	light responsive element
RcTNL16	GATA-motif	GATAGGA	65	+	light responsive element
RcTNL17	MBS	CAACTG	1997	+	drought-inducibility
RcTNL17	TGA-element	AACGAC	1943	-	auxin-responsive element
RcTNL17	ABRE	ACGTG	1915	+	abscisic acid responsive element
RcTNL17	G-box	CACGTC	1914	-	light responsive element
RcTNL17	LTR	CCGAAA	1881	-	low-temperature responsive element
RcTNL17	Box 4	ATTAAT	1867	-	light responsive element
RcTNL17	Box 4	ATTAAT	1748	-	light responsive element
RcTNL17	TCT-motif	TCTTAC	1711	+	light responsive element
RcTNL17	TCCC-motif	TCTCCCT	1657	-	light responsive element
RcTNL17	MRE	AACCTAA	1557	-	light responsive element
RcTNL17	ARE	AAACCA	1191	-	anaerobic induction
RcTNL17	AE-box	AGAAACAA	1160	-	light responsive element
RcTNL17	SARE	TTCGACCATCTT	889	-	salicylic acid responsive element
RcTNL17	TCA-element	CCATCTTTTT	886	-	salicylic acid responsive element
RcTNL17	I-box	TGATAATGT	651	+	light responsive element
RcTNL17	I-box	TGATAATGT	618	+	light responsive element
RcTNL17	O2-site	GATGATGTGG	607	+	zein metabolism regulation
RcTNL17	O2-site	GATGATGTGG	496	+	zein metabolism regulation
RcTNL17	O2-site	GATGATGTGG	487	+	zein metabolism regulation
RcTNL17	AuxRR-core	GGTCCAT	367	+	auxin-responsive element
RcTNL17	TATC-box	TATCCCA	161	-	gibberellin-responsive element
RcTNL17	MRE	AACCTAA	112	+	light responsive element
RcTNL18	TATC-box	TATCCCA	1925	+	gibberellin-responsive element
RcTNL18	ARE	AAACCA	1872	-	anaerobic induction
RcTNL18	Sp1	GGGCGG	1833	+	light responsive element
RcTNL18	ABRE	ACGTG	1817	+	abscisic acid responsive element
RcTNL18	G-Box	CACGTG	1816	-	light responsive element
RcTNL18	ABRE	CACGTG	1816	-	abscisic acid responsive element
RcTNL18	G-box	CACGTG	1816	-	light responsive element
RcTNL18	ABRE	ACGTG	1685	+	abscisic acid responsive element
RcTNL18	G-Box	CACGTG	1684	-	light responsive element
RcTNL18	ABRE	CACGTG	1684	-	abscisic acid responsive element
RcTNL18	G-box	CACGTG	1684	-	light responsive element
RcTNL18	G-box	GCCACGTGGA	1682	+	light responsive element
RcTNL18	ABRE	ACGTG	1556	+	abscisic acid responsive element
RcTNL18	G-Box	CACGTG	1555	-	light responsive element
RcTNL18	ABRE	CACGTG	1555	-	abscisic acid responsive element
RcTNL18	G-box	CACGTG	1555	-	light responsive element
RcTNL18	Box 4	ATTAAT	1263	-	light responsive element
RcTNL18	P-box	CCTTTTG	1240	-	gibberellin-responsive element
RcTNL18	Box 4	ATTAAT	1112	-	light responsive element
RcTNL18	TGA-element	AACGAC	1100	-	auxin-responsive element
RcTNL18	TCA-element	CCATCTTTTT	746	+	salicylic acid responsive element
RcTNL18	TCA-element	TCAGAAGAGG	554	-	salicylic acid responsive element
RcTNL18	G-Box	CACGTT	375	+	light responsive element
RcTNL18	ABRE	ACGTG	375	-	abscisic acid responsive element
RcTNL18	ARE	AAACCA	158	+	anaerobic induction
RcTNL19	TCCC-motif	TCTCCCT	1997	+	light responsive element
RcTNL19	MBS	CAACTG	1897	+	drought-inducibility
RcTNL19	AuxRR-core	GGTCCAT	1805	+	auxin-responsive element
RcTNL19	L-box	ATCCCACCTAC	1765	+	light responsive element
RcTNL19	TATC-box	TATCCCA	1764	+	gibberellin-responsive element
RcTNL19	I-box	gGATAAGGTG	1759	-	light responsive element
RcTNL19	LTR	CCGAAA	1708	+	low-temperature responsive element
RcTNL19	GC-motif	CCCCCG	1691	-	anoxic specific inducibility
RcTNL19	TCA-element	CCATCTTTTT	1549	-	salicylic acid responsive element
RcTNL19	LAMP-element	CTTTATCA	1416	-	light responsive element
RcTNL19	TCCC-motif	TCTCCCT	1249	+	light responsive element
RcTNL19	TCCC-motif	TCTCCCT	1233	+	light responsive element
RcTNL19	CGTCA-motif	CGTCA	1142	+	MeJA responsive element
RcTNL19	TGACG-motif	TGACG	1142	-	MeJA responsive element
RcTNL19	LAMP-element	CTTTATCA	1031	-	light responsive element
RcTNL19	CGTCA-motif	CGTCA	988	-	MeJA responsive element
RcTNL19	TGACG-motif	TGACG	988	+	MeJA responsive element
RcTNL19	GATA-motif	GATAGGA	873	+	light responsive element
RcTNL19	ABRE	ACGTG	800	+	abscisic acid responsive element
RcTNL19	G-Box	CACGTT	799	-	light responsive element
RcTNL19	ATCT-motif	AATCTAATCC	464	+	light responsive element
RcTNL19	AE-box	AGAAACTT	449	-	light responsive element
RcTNL19	CGTCA-motif	CGTCA	296	+	MeJA responsive element
RcTNL19	TGACG-motif	TGACG	296	-	MeJA responsive element
RcTNL19	G-Box	TCCACATGGCA	208	-	light responsive element
RcTNL19	Box 4	ATTAAT	197	+	light responsive element
RcTNL19	P-box	CCTTTTG	152	-	gibberellin-responsive element
RcTNL19	ARE	AAACCA	123	+	anaerobic induction
RcTNL19	AE-box	AGAAACTT	35	-	light responsive element
RcTNL20	I-box	GTATAAGGCC	1690	-	light responsive element
RcTNL20	GARE-motif	TCTGTTG	1460	+	gibberellin-responsive element
RcTNL20	GARE-motif	TCTGTTG	1438	+	gibberellin-responsive element
RcTNL20	LTR	CCGAAA	1039	+	low-temperature responsive element
RcTNL20	TGA-element	AACGAC	760	-	auxin-responsive element
RcTNL20	G-box	CACGAC	752	+	light responsive element
RcTNL20	LTR	CCGAAA	582	+	low-temperature responsive element
RcTNL20	LTR	CCGAAA	576	+	low-temperature responsive element
RcTNL20	LTR	CCGAAA	568	+	low-temperature responsive element
RcTNL20	LTR	CCGAAA	450	+	low-temperature responsive element
RcTNL20	AuxRR-core	GGTCCAT	345	-	auxin-responsive element
RcTNL20	CGTCA-motif	CGTCA	132	+	MeJA responsive element
RcTNL20	TGACG-motif	TGACG	132	-	MeJA responsive element
RcTNL20	CGTCA-motif	CGTCA	24	+	MeJA responsive element
RcTNL20	TGACG-motif	TGACG	24	-	MeJA responsive element
RcTNL21	ABRE	ACGTG	1980	+	abscisic acid responsive element
RcTNL21	ABRE	CACGTG	1979	-	abscisic acid responsive element
RcTNL21	G-Box	CACGTG	1979	-	light responsive element
RcTNL21	G-box	CACGTG	1979	-	light responsive element
RcTNL21	G-box	GCCACGTGGA	1977	-	light responsive element
RcTNL21	TGA-element	AACGAC	1947	-	auxin-responsive element
RcTNL21	G-box	CACGAC	1859	+	light responsive element
RcTNL21	LTR	CCGAAA	1808	+	low-temperature responsive element
RcTNL21	ABRE	ACGTG	1777	+	abscisic acid responsive element
RcTNL21	G-box	CACGTC	1776	-	light responsive element
RcTNL21	GATA-motif	GATAGGA	1356	+	light responsive element
RcTNL21	TCT-motif	TCTTAC	1318	-	light responsive element
RcTNL21	I-box	TGATAATGT	1143	-	light responsive element
RcTNL21	ABRE	ACGTG	946	+	abscisic acid responsive element
RcTNL21	ABRE	CACGTG	945	+	abscisic acid responsive element
RcTNL21	G-Box	CACGTG	945	+	light responsive element
RcTNL21	G-box	CACGTG	945	+	light responsive element
RcTNL21	G-box	GCCACGTGGA	943	+	light responsive element
RcTNL21	Box II	CCACGTGGC	943	-	light responsive element
RcTNL21	CGTCA-motif	CGTCA	815	-	MeJA responsive element
RcTNL21	TGACG-motif	TGACG	815	+	MeJA responsive element
RcTNL21	MBS	CAACTG	797	-	drought-inducibility
RcTNL21	GATA-motif	GATAGGG	775	-	light responsive element
RcTNL21	Sp1	GGGCGG	772	-	light responsive element
RcTNL21	GARE-motif	TCTGTTG	742	+	gibberellin-responsive element
RcTNL21	O2-site	GATGATGTGG	597	+	zein metabolism regulation
RcTNL21	ATC-motif	AGCTATCCA	428	+	light responsive element
RcTNL21	ARE	AAACCA	409	+	anaerobic induction
RcTNL22	ABRE	GCAACGTGTC	1855	+	abscisic acid responsive element
RcTNL22	TCA-element	CCATCTTTTT	1826	+	salicylic acid responsive element
RcTNL22	P-box	CCTTTTG	1816	-	gibberellin-responsive element
RcTNL22	AE-box	AGAAACTT	1785	+	light responsive element
RcTNL22	WUN-motif	AAATTTCCT	1676	+	wound-responsive element
RcTNL22	MRE	AACCTAA	1434	-	light responsive element
RcTNL22	ARE	AAACCA	1282	-	anaerobic induction
RcTNL22	GT1-motif	GGTTAA	1094	-	light responsive element
RcTNL22	G-Box	CACGTT	1087	+	light responsive element
RcTNL22	ABRE	ACGTG	1087	-	abscisic acid responsive element
RcTNL22	CGTCA-motif	CGTCA	888	+	MeJA responsive element
RcTNL22	TGACG-motif	TGACG	888	-	MeJA responsive element
RcTNL22	ABRE	ACGTG	886	-	abscisic acid responsive element
RcTNL22	G-box	CACGTC	886	+	light responsive element
RcTNL22	O2-site	GTTGACGTGA	885	-	zein metabolism regulation
RcTNL22	ABRE	ACGTG	826	+	abscisic acid responsive element
RcTNL22	G-Box	CACGTT	825	-	light responsive element
RcTNL22	ABRE	ACGTG	806	+	abscisic acid responsive element
RcTNL22	G-Box	CACGTG	805	+	light responsive element
RcTNL22	ABRE	CACGTG	805	+	abscisic acid responsive element
RcTNL22	G-box	CACGTG	805	+	light responsive element
RcTNL22	ABRE	GACACGTGGC	803	+	abscisic acid responsive element
RcTNL22	G-box	tgACACGTGGCA	802	+	light responsive element
RcTNL22	ABRE	ACGTG	789	+	abscisic acid responsive element
RcTNL22	G-Box	CACGTG	788	+	light responsive element
RcTNL22	ABRE	CACGTG	788	+	abscisic acid responsive element
RcTNL22	G-box	CACGTG	788	+	light responsive element
RcTNL22	ABRE	GACACGTGGC	786	-	abscisic acid responsive element
RcTNL22	G-box	GCCACGTGGA	786	-	light responsive element
RcTNL22	GATA-motif	GATAGGG	733	-	light responsive element
RcTNL22	ARE	AAACCA	709	-	anaerobic induction
RcTNL22	ARE	AAACCA	637	-	anaerobic induction
RcTNL22	TGA-element	AACGAC	290	-	auxin-responsive element
RcTNL22	Box 4	ATTAAT	94	+	light responsive element
RcTNL23	ABRE	ACGTG	1830	+	abscisic acid responsive element
RcTNL23	G-box	CACGTC	1829	-	light responsive element
RcTNL23	Box 4	ATTAAT	1810	-	light responsive element
RcTNL23	Box 4	ATTAAT	1797	-	light responsive element
RcTNL23	ABRE	ACGTG	1762	-	abscisic acid responsive element
RcTNL23	G-box	TACGTG	1762	-	light responsive element
RcTNL23	G-box	CCACGTAA	1761	+	light responsive element
RcTNL23	TGA-element	AACGAC	1544	-	auxin-responsive element
RcTNL23	Box 4	ATTAAT	1490	-	light responsive element
RcTNL23	TC-rich repeats	ATTCTCTAAC	1201	-	defense and stress responsiveness
RcTNL23	ABRE	ACGTG	1148	+	abscisic acid responsive element
RcTNL23	G-Box	CACGTT	1147	-	light responsive element
RcTNL23	ABRE	ACGTG	759	+	abscisic acid responsive element
RcTNL23	G-Box	CACGTG	758	+	light responsive element
RcTNL23	ABRE	CACGTG	758	+	abscisic acid responsive element
RcTNL23	G-box	CACGTG	758	+	light responsive element
RcTNL23	TGA-element	AACGAC	620	-	auxin-responsive element
RcTNL23	CGTCA-motif	CGTCA	478	+	MeJA responsive element
RcTNL23	TGACG-motif	TGACG	478	-	MeJA responsive element
RcTNL24	MRE	AACCTAA	1849	-	light responsive element
RcTNL24	AE-box	AGAAACAA	1638	-	light responsive element
RcTNL24	Box 4	ATTAAT	1348	-	light responsive element
RcTNL24	TCA-element	CCATCTTTTT	1305	-	salicylic acid responsive element
RcTNL24	ARE	AAACCA	1260	-	anaerobic induction
RcTNL24	TGA-element	AACGAC	1064	-	auxin-responsive element
RcTNL24	ARE	AAACCA	974	+	anaerobic induction
RcTNL24	TCCC-motif	TCTCCCT	895	-	light responsive element
RcTNL24	GATA-motif	AAGGATAAGG	874	-	light responsive element
RcTNL24	TCT-motif	TCTTAC	848	+	light responsive element
RcTNL24	GARE-motif	TCTGTTG	600	+	gibberellin-responsive element
RcTNL24	AuxRR-core	GGTCCAT	417	+	auxin-responsive element
RcTNL24	ATC-motif	AGTAATCT	406	-	light responsive element
RcTNL24	G-box	TAACACGTAG	385	-	light responsive element
RcTNL24	TATC-box	TATCCCA	133	+	gibberellin-responsive element
RcTNL25	TGA-element	AACGAC	1773	-	auxin-responsive element
RcTNL25	TGACG-motif	TGACG	1697	-	MeJA responsive element
RcTNL25	CGTCA-motif	CGTCA	1697	+	MeJA responsive element
RcTNL25	Box 4	ATTAAT	1563	-	light responsive element
RcTNL25	AuxRR-core	GGTCCAT	1389	-	auxin-responsive element
RcTNL25	ARE	AAACCA	1351	-	anaerobic induction
RcTNL25	TCA-element	CCATCTTTTT	1309	-	salicylic acid responsive element
RcTNL25	TCA-element	CCATCTTTTT	818	-	salicylic acid responsive element
RcTNL25	P-box	CCTTTTG	817	-	gibberellin-responsive element
RcTNL25	ABRE	GACACGTACGT	573	-	abscisic acid responsive element
RcTNL25	G-box	TACGTG	572	-	light responsive element
RcTNL25	ABRE	ACGTG	572	-	abscisic acid responsive element
RcTNL25	G-box	CCACGTAA	571	+	light responsive element
RcTNL25	MRE	AACCTAA	450	-	light responsive element
RcTNL25	MBS	CAACTG	267	+	drought-inducibility
RcTNL25	I-box	GTATAAGGCC	243	-	light responsive element
RcTNL25	LAMP-element	CTTTATCA	169	+	light responsive element
RcTNL25	ARE	AAACCA	46	+	anaerobic induction
RcTNL26	TCA-element	CCATCTTTTT	1895	+	salicylic acid responsive element
RcTNL26	WUN-motif	AAATTTCCT	1735	+	wound-responsive element
RcTNL26	MBS	CAACTG	1684	+	drought-inducibility
RcTNL26	O2-site	GATGA(C/T)(A/G)TG(A/G)	1659	-	zein metabolism regulation
RcTNL26	AuxRR-core	GGTCCAT	1564	+	auxin-responsive element
RcTNL26	ABRE	AACCCGG	1460	-	abscisic acid responsive element
RcTNL26	LTR	CCGAAA	1452	-	low-temperature responsive element
RcTNL26	LTR	CCGAAA	1442	+	low-temperature responsive element
RcTNL26	LTR	CCGAAA	1373	+	low-temperature responsive element
RcTNL26	ARE	AAACCA	1340	-	anaerobic induction
RcTNL26	ARE	AAACCA	1255	-	anaerobic induction
RcTNL26	Box 4	ATTAAT	1206	-	light responsive element
RcTNL26	MBS	CAACTG	879	+	drought-inducibility
RcTNL26	Box 4	ATTAAT	804	+	light responsive element
RcTNL26	LTR	CCGAAA	702	-	low-temperature responsive element
RcTNL26	ATCT-motif	AATCTAATCC	693	-	light responsive element
RcTNL26	O2-site	GATGA(C/T)(A/G)TG(A/G)	645	+	zein metabolism regulation
RcTNL26	MRE	AACCTAA	474	+	light responsive element
RcTNL26	GT1-motif	GGTTAA	472	-	light responsive element
RcTNL26	GT1-motif	GGTTAAT	471	-	light responsive element
RcTNL26	P-box	CCTTTTG	287	+	gibberellin-responsive element
RcTNL26	LTR	CCGAAA	224	+	low-temperature responsive element
RcTNL26	LTR	CCGAAA	213	+	low-temperature responsive element
RcTNL26	LTR	CCGAAA	194	+	low-temperature responsive element
RcTNL26	TCT-motif	TCTTAC	141	-	light responsive element
RcTNL26	CGTCA-motif	CGTCA	101	+	MeJA responsive element
RcTNL26	TGACG-motif	TGACG	101	-	MeJA responsive element
RcTNL26	CGTCA-motif	CGTCA	32	+	MeJA responsive element
RcTNL26	TGACG-motif	TGACG	32	-	MeJA responsive element
RcTNL27	AE-box	AGAAACTT	1784	+	light responsive element
RcTNL27	AuxRR-core	GGTCCAT	1709	+	auxin-responsive element
RcTNL27	ARE	AAACCA	1502	-	anaerobic induction
RcTNL27	G-box	CACGAC	1475	-	light responsive element
RcTNL27	G-box	CACGAC	1470	-	light responsive element
RcTNL27	CGTCA-motif	CGTCA	1353	+	MeJA responsive element
RcTNL27	TGACG-motif	TGACG	1353	-	MeJA responsive element
RcTNL27	LTR	CCGAAA	1334	+	low-temperature responsive element
RcTNL27	MBS	CAACTG	1297	-	drought-inducibility
RcTNL27	TGA-element	AACGAC	1289	+	auxin-responsive element
RcTNL27	CGTCA-motif	CGTCA	1274	+	MeJA responsive element
RcTNL27	TGACG-motif	TGACG	1274	-	MeJA responsive element
RcTNL27	CGTCA-motif	CGTCA	1265	-	MeJA responsive element
RcTNL27	TGACG-motif	TGACG	1265	+	MeJA responsive element
RcTNL27	CGTCA-motif	CGTCA	1185	-	MeJA responsive element
RcTNL27	TGACG-motif	TGACG	1185	+	MeJA responsive element
RcTNL27	AE-box	AGAAACAA	1044	+	light responsive element
RcTNL27	G-box	GCCACGTGGA	1030	-	light responsive element
RcTNL27	LTR	CCGAAA	960	+	low-temperature responsive element
RcTNL27	ARE	AAACCA	840	+	anaerobic induction
RcTNL27	ARE	AAACCA	813	+	anaerobic induction
RcTNL27	ARE	AAACCA	778	+	anaerobic induction
RcTNL27	ARE	AAACCA	542	+	anaerobic induction
RcTNL27	AE-box	AGAAACTT	416	+	light responsive element
RcTNL27	LAMP-element	CTTTATCA	265	-	light responsive element
RcTNL27	AE-box	AGAAACTT	242	-	light responsive element
RcTNL27	CGTCA-motif	CGTCA	44	-	MeJA responsive element
RcTNL27	TGACG-motif	TGACG	44	+	MeJA responsive element
RcTNL28	G-Box	CACGTT	2005	+	light responsive element
RcTNL28	ABRE	ACGTG	2005	-	abscisic acid responsive element
RcTNL28	Box II	TGGTAATAA	1700	+	light responsive element
RcTNL28	ARE	AAACCA	1648	-	anaerobic induction
RcTNL28	ABRE	ACGTG	1623	-	abscisic acid responsive element
RcTNL28	G-box	CACGTC	1623	+	light responsive element
RcTNL28	CGTCA-motif	CGTCA	1478	-	MeJA responsive element
RcTNL28	TGACG-motif	TGACG	1478	+	MeJA responsive element
RcTNL28	LTR	CCGAAA	1357	+	low-temperature responsive element
RcTNL28	ABRE	ACGTG	1336	+	abscisic acid responsive element
RcTNL28	G-box	TACGTG	1335	+	light responsive element
RcTNL28	TC-rich repeats	GTTTTCTTAC	941	-	defense and stress responsiveness
RcTNL28	ARE	AAACCA	708	-	anaerobic induction
RcTNL28	ARE	AAACCA	645	+	anaerobic induction
RcTNL28	TC-rich repeats	GTTTTCTTAC	415	-	defense and stress responsiveness
RcTNL28	ABRE	ACGTG	364	+	abscisic acid responsive element
RcTNL28	G-Box	CACGTT	363	-	light responsive element
RcTNL28	ARE	AAACCA	182	-	anaerobic induction
RcTNL28	ARE	AAACCA	119	+	anaerobic induction
RcTNL29	TCCC-motif	TCTCCCT	1945	-	light responsive element
RcTNL29	I-box	TGATAATGT	1913	-	light responsive element
RcTNL29	ARE	AAACCA	1905	-	anaerobic induction
RcTNL29	TGA-element	AACGAC	1872	+	auxin-responsive element
RcTNL29	ABRE	ACGTG	1617	+	abscisic acid responsive element
RcTNL29	ABRE	CACGTG	1616	-	abscisic acid responsive element
RcTNL29	G-Box	CACGTG	1616	-	light responsive element
RcTNL29	G-box	CACGTG	1616	-	light responsive element
RcTNL29	G-box	ACACGTGGC	1615	+	light responsive element
RcTNL29	ABRE	GACACGTGGC	1614	+	abscisic acid responsive element
RcTNL29	Box 4	ATTAAT	1547	-	light responsive element
RcTNL29	O2-site	GATGATGTGG	1533	-	zein metabolism regulation
RcTNL29	P-box	CCTTTTG	1193	+	gibberellin-responsive element
RcTNL29	ARE	AAACCA	1123	+	anaerobic induction
RcTNL29	GT1-motif	GGTTAA	1095	+	light responsive element
RcTNL29	LTR	CCGAAA	927	-	low-temperature responsive element
RcTNL29	MBS	CAACTG	692	+	drought-inducibility
RcTNL29	Box 4	ATTAAT	679	+	light responsive element
RcTNL29	MRE	AACCTAA	634	-	light responsive element
RcTNL29	Box 4	ATTAAT	563	+	light responsive element
RcTNL29	I-box	AAGATAAGGCT	476	-	light responsive element
RcTNL29	TCT-motif	TCTTAC	446	-	light responsive element
RcTNL29	GT1-motif	GGTTAA	407	+	light responsive element
RcTNL29	ARE	AAACCA	397	-	anaerobic induction
RcTNL29	Box 4	ATTAAT	361	+	light responsive element
RcTNL29	TCT-motif	TCTTAC	231	-	light responsive element
RcTNL30	TCCC-motif	TCTCCCT	1939	-	light responsive element
RcTNL30	I-box	TGATAATGT	1907	-	light responsive element
RcTNL30	TCCC-motif	TCTCCCT	1880	+	light responsive element
RcTNL30	P-box	CCTTTTG	1642	+	gibberellin-responsive element
RcTNL30	MRE	AACCTAA	1543	+	light responsive element
RcTNL30	ARE	AAACCA	1534	-	anaerobic induction
RcTNL30	LTR	CCGAAA	1364	-	low-temperature responsive element
RcTNL30	MBS	CAACTG	1129	+	drought-inducibility
RcTNL30	Box 4	ATTAAT	1116	-	light responsive element
RcTNL30	MRE	AACCTAA	1071	-	light responsive element
RcTNL30	Box 4	ATTAAT	998	+	light responsive element
RcTNL30	I-box	AAGATAAGGCT	911	-	light responsive element
RcTNL30	GT1-motif	GGTTAA	842	+	light responsive element
RcTNL30	ARE	AAACCA	832	-	anaerobic induction
RcTNL30	Box 4	ATTAAT	811	+	light responsive element
RcTNL30	Box 4	ATTAAT	693	+	light responsive element
RcTNL30	TCT-motif	TCTTAC	678	-	light responsive element
RcTNL30	GT1-motif	GGTTAA	406	-	light responsive element
RcTNL30	O2-site	GATGACATGG	206	+	zein metabolism regulation
RcTNL30	CGTCA-motif	CGTCA	159	+	MeJA responsive element
RcTNL30	TGACG-motif	TGACG	159	-	MeJA responsive element
RcTNL31	TGACG-motif	TGACG	1706	+	MeJA responsive element
RcTNL31	CGTCA-motif	CGTCA	1706	-	MeJA responsive element
RcTNL31	MBS	CAACTG	1702	-	drought-inducibility
RcTNL31	I-box	cCATATCCAAT	1630	-	light responsive element
RcTNL31	ARE	AAACCA	1523	-	anaerobic induction
RcTNL31	TCT-motif	TCTTAC	1460	-	light responsive element
RcTNL31	ATC-motif	TGCTATCCA	1374	+	light responsive element
RcTNL31	ABRE	ACGTG	1146	+	abscisic acid responsive element
RcTNL31	G-box	CACGTG	1145	-	light responsive element
RcTNL31	ABRE	CACGTG	1145	-	abscisic acid responsive element
RcTNL31	G-Box	CACGTG	1145	-	light responsive element
RcTNL31	G-box	ACACGTGT	1144	-	light responsive element
RcTNL31	ABRE	ACGTG	1127	+	abscisic acid responsive element
RcTNL31	G-box	CACGTC	1126	-	light responsive element
RcTNL31	GT1-motif	GGTTAA	1042	+	light responsive element
RcTNL31	MBSI	aaaAaaC(G/C)GTTA	1035	+	flavonoid biosynthetic genes regulation
RcTNL31	MRE	AACCTAA	978	-	light responsive element
RcTNL31	chs-Unit 1 m1	ACCTAACCCGC	973	-	light responsive element
RcTNL31	MBS	CAACTG	962	-	drought-inducibility
RcTNL31	GATA-motif	GATAGGA	862	+	light responsive element
RcTNL31	TATC-box	TATCCCA	859	-	gibberellin-responsive element
RcTNL31	LTR	CCGAAA	803	+	low-temperature responsive element
RcTNL31	G-box	CACGAC	622	-	light responsive element
RcTNL31	TCA-element	TCAGAAGAGG	567	+	salicylic acid responsive element
RcTNL31	TGA-element	AACGAC	374	+	auxin-responsive element
RcTNL31	O2-site	GATGATGTGG	132	-	zein metabolism regulation
RcTNL32	Box 4	ATTAAT	1463	-	light responsive element
RcTNL32	AE-box	AGAAACTT	999	+	light responsive element
RcTNL32	TCT-motif	TCTTAC	994	-	light responsive element
RcTNL32	Box 4	ATTAAT	926	+	light responsive element
RcTNL32	GATA-motif	GATAGGG	778	+	light responsive element
RcTNL32	P-box	CCTTTTG	772	+	gibberellin-responsive element
RcTNL32	ARE	AAACCA	702	+	anaerobic induction
RcTNL32	ARE	AAACCA	680	+	anaerobic induction
RcTNL32	ARE	AAACCA	663	-	anaerobic induction
RcTNL32	CGTCA-motif	CGTCA	371	+	MeJA responsive element
RcTNL32	TGACG-motif	TGACG	371	-	MeJA responsive element
RcTNL32	CGTCA-motif	CGTCA	256	+	MeJA responsive element
RcTNL32	TGACG-motif	TGACG	256	-	MeJA responsive element
RcTNL32	MBS	CAACTG	57	+	drought-inducibility
RcTNL32	Box 4	ATTAAT	44	+	light responsive element
RcTNL32	TCT-motif	TCTTAC	39	-	light responsive element
RcTNL33	Box 4	ATTAAT	1789	-	light responsive element
RcTNL33	AE-box	AGAAACTT	1325	+	light responsive element
RcTNL33	TCT-motif	TCTTAC	1320	-	light responsive element
RcTNL33	Box 4	ATTAAT	1252	-	light responsive element
RcTNL33	GATA-motif	GATAGGG	1104	+	light responsive element
RcTNL33	P-box	CCTTTTG	1098	+	gibberellin-responsive element
RcTNL33	ARE	AAACCA	1028	+	anaerobic induction
RcTNL33	ARE	AAACCA	1006	+	anaerobic induction
RcTNL33	ARE	AAACCA	989	-	anaerobic induction
RcTNL33	CGTCA-motif	CGTCA	697	+	MeJA responsive element
RcTNL33	TGACG-motif	TGACG	697	-	MeJA responsive element
RcTNL33	CGTCA-motif	CGTCA	582	+	MeJA responsive element
RcTNL33	TGACG-motif	TGACG	582	-	MeJA responsive element
RcTNL33	MBS	CAACTG	383	+	drought-inducibility
RcTNL33	Box 4	ATTAAT	370	+	light responsive element
RcTNL33	TCT-motif	TCTTAC	365	-	light responsive element
RcTNL33	TCT-motif	TCTTAC	260	-	light responsive element
RcTNL33	ARE	AAACCA	21	+	anaerobic induction
RcTNL34	GT1-motif	GGTTAA	1864	-	light responsive element
RcTNL34	ABRE	ACGTG	1859	+	abscisic acid responsive element
RcTNL34	ABRE	CACGTG	1858	-	abscisic acid responsive element
RcTNL34	G-Box	CACGTG	1858	-	light responsive element
RcTNL34	G-box	CACGTG	1858	-	light responsive element
RcTNL34	G-box	ACACGTGT	1857	-	light responsive element
RcTNL34	MRE	AACCTAA	1764	-	light responsive element
RcTNL34	TCT-motif	TCTTAC	1198	-	light responsive element
RcTNL34	ARE	AAACCA	932	+	anaerobic induction
RcTNL34	ARE	AAACCA	656	-	anaerobic induction
RcTNL34	ARE	AAACCA	611	-	anaerobic induction
RcTNL34	MBSI	aaaAaaC(G/C)GTTA	608	-	flavonoid biosynthetic genes regulation
RcTNL34	GATA-motif	GATAGGA	529	-	light responsive element
RcTNL34	ABRE	ACGTG	341	-	abscisic acid responsive element
RcTNL34	G-box	CACGTC	341	+	light responsive element
RcTNL34	I-box	atGATAAGGTC	306	+	light responsive element
RcTNL34	CGTCA-motif	CGTCA	96	-	MeJA responsive element
RcTNL34	TGACG-motif	TGACG	96	+	MeJA responsive element
RcTNL34	TGA-element	AACGAC	82	-	auxin-responsive element
RcTNL35	MBS	CAACTG	1922	-	drought-inducibility
RcTNL35	MBS	CAACTG	1905	-	drought-inducibility
RcTNL35	Box 4	ATTAAT	1814	-	light responsive element
RcTNL35	TGA-element	AACGAC	1651	-	auxin-responsive element
RcTNL35	O2-site	GTTGACGTGA	1608	-	zein metabolism regulation
RcTNL35	MBS	CAACTG	1507	+	drought-inducibility
RcTNL35	TC-rich repeats	ATTCTCTAAC	1297	-	defense and stress responsiveness
RcTNL35	Box 4	ATTAAT	1056	-	light responsive element
RcTNL35	GT1-motif	GGTTAA	952	+	light responsive element
RcTNL35	ARE	AAACCA	942	-	anaerobic induction
RcTNL35	GT1-motif	GTGTGTGAA	828	+	light responsive element
RcTNL35	ATCT-motif	AATCTAATCC	775	-	light responsive element
RcTNL35	TGACG-motif	TGACG	654	-	MeJA responsive element
RcTNL35	CGTCA-motif	CGTCA	654	+	MeJA responsive element
RcTNL35	TGACG-motif	TGACG	514	-	MeJA responsive element
RcTNL35	CGTCA-motif	CGTCA	514	+	MeJA responsive element
RcTNL35	ARE	AAACCA	355	-	anaerobic induction
RcTNL35	AE-box	AGAAACAA	144	-	light responsive element
RcTNL35	GATA-motif	GATAGGA	26	-	light responsive element
RcTNL36	ARE	AAACCA	2011	-	anaerobic induction
RcTNL36	ARE	AAACCA	1978	-	anaerobic induction
RcTNL36	LAMP-element	CTTTATCA	1840	+	light responsive element
RcTNL36	GA-motif	ATAGATAA	1666	+	light responsive element
RcTNL36	AE-box	AGAAACAA	1565	+	light responsive element
RcTNL36	TCT-motif	TCTTAC	1541	-	light responsive element
RcTNL36	Box 4	ATTAAT	1419	-	light responsive element
RcTNL36	GT1-motif	GGTTAA	1312	-	light responsive element
RcTNL36	MRE	AACCTAA	1119	+	light responsive element
RcTNL36	TGACG-motif	TGACG	856	+	MeJA responsive element
RcTNL36	CGTCA-motif	CGTCA	856	-	MeJA responsive element
RcTNL36	LTR	CCGAAA	761	+	low-temperature responsive element
RcTNL36	ARE	AAACCA	747	+	anaerobic induction
RcTNL36	Box 4	ATTAAT	720	+	light responsive element
RcTNL36	TC-rich repeats	GTTTTCTTAC	670	+	defense and stress responsiveness
RcTNL36	G-box	CACGAC	625	+	light responsive element
RcTNL36	GT1-motif	GGTTAA	573	-	light responsive element
RcTNL36	O2-site	GATGA(C/T)(A/G)TG(A/G)	534	-	zein metabolism regulation
RcTNL36	ARE	AAACCA	416	+	anaerobic induction
RcTNL36	AE-box	AGAAACAA	410	+	light responsive element
RcTNL37	ARE	AAACCA	2010	-	anaerobic induction
RcTNL37	ARE	AAACCA	1977	-	anaerobic induction
RcTNL37	MBS	CAACTG	1936	+	drought-inducibility
RcTNL37	ARE	AAACCA	1924	-	anaerobic induction
RcTNL37	TCA-element	CCATCTTTTT	1824	-	salicylic acid responsive element
RcTNL37	G-box	CACGAC	1769	+	light responsive element
RcTNL37	GT1-motif	GGTTAA	1344	-	light responsive element
RcTNL37	GT1-motif	GGTTAA	1327	-	light responsive element
RcTNL37	ABRE	AACCCGG	1213	-	abscisic acid responsive element
RcTNL37	ARE	AAACCA	1151	+	anaerobic induction
RcTNL37	MBS	CAACTG	1068	+	drought-inducibility
RcTNL37	CGTCA-motif	CGTCA	712	+	MeJA responsive element
RcTNL37	TGACG-motif	TGACG	712	-	MeJA responsive element
RcTNL37	circadian	CAAAGATATC	637	+	circadian control
RcTNL37	ARE	AAACCA	529	+	anaerobic induction
RcTNL37	MBS	CAACTG	454	+	drought-inducibility
RcTNL37	CGTCA-motif	CGTCA	221	-	MeJA responsive element
RcTNL37	TGACG-motif	TGACG	221	+	MeJA responsive element
RcTNL37	TGA-element	AACGAC	166	+	auxin-responsive element
RcTNL37	ARE	AAACCA	140	+	anaerobic induction
RcTNL37	LTR	CCGAAA	130	+	low-temperature responsive element
RcTNL37	ARE	AAACCA	116	+	anaerobic induction
RcTNL37	Box 4	ATTAAT	89	+	light responsive element
RcTNL37	MBSI	aaaAaaC(G/C)GTTA	77	+	flavonoid biosynthetic genes regulation
RcTNL37	TC-rich repeats	GTTTTCTTAC	37	+	defense and stress responsiveness
RcTNL38	ARE	AAACCA	1978	-	anaerobic induction
RcTNL38	ABRE	ACGTG	1655	-	abscisic acid responsive element
RcTNL38	G-box	CACGTC	1655	+	light responsive element
RcTNL38	GC-motif	CCCCCG	1552	+	anoxic specific inducibility
RcTNL38	GATA-motif	GATAGGA	1435	+	light responsive element
RcTNL38	Box 4	ATTAAT	1390	-	light responsive element
RcTNL38	chs-CMA1a	TTACTTAA	1360	-	light responsive element
RcTNL38	LTR	CCGAAA	1350	-	low-temperature responsive element
RcTNL38	ARE	AAACCA	1255	-	anaerobic induction
RcTNL38	CGTCA-motif	CGTCA	1027	+	MeJA responsive element
RcTNL38	TGACG-motif	TGACG	1027	-	MeJA responsive element
RcTNL38	CGTCA-motif	CGTCA	838	+	MeJA responsive element
RcTNL38	TGACG-motif	TGACG	838	-	MeJA responsive element
RcTNL38	MBS	CAACTG	774	-	drought-inducibility
RcTNL38	I-box	gGATAAGGTG	765	-	light responsive element
RcTNL38	O2-site	GATGATGTGG	764	-	zein metabolism regulation
RcTNL38	ABRE	ACGTG	759	+	abscisic acid responsive element
RcTNL38	G-Box	CACGTG	758	+	light responsive element
RcTNL38	ABRE	CACGTG	758	+	abscisic acid responsive element
RcTNL38	G-box	CACGTG	758	+	light responsive element
RcTNL38	TC-rich repeats	GTTTTCTTAC	441	+	defense and stress responsiveness
RcTNL38	ARE	AAACCA	420	-	anaerobic induction
RcTNL38	P-box	CCTTTTG	231	+	gibberellin-responsive element
RcTNL38	MBS	CAACTG	171	+	drought-inducibility
RcTNL39	O2-site	GATGATGTGG	1898	-	zein metabolism regulation
RcTNL39	MBS	CAACTG	1847	-	drought-inducibility
RcTNL39	I-box	AGATAAGG	1319	+	light responsive element
RcTNL39	I-box	AAGATAAGGCT	1318	+	light responsive element
RcTNL39	ATCT-motif	AATCTAATCC	1273	-	light responsive element
RcTNL39	ARE	AAACCA	1243	-	anaerobic induction
RcTNL39	TGACG-motif	TGACG	1052	-	MeJA responsive element
RcTNL39	CGTCA-motif	CGTCA	1052	+	MeJA responsive element
RcTNL39	P-box	CCTTTTG	974	-	gibberellin-responsive element
RcTNL39	GT1-motif	GGTTAA	791	+	light responsive element
RcTNL39	Box 4	ATTAAT	642	+	light responsive element
RcTNL39	GT1-motif	GGTTAA	516	+	light responsive element
RcTNL39	GATA-motif	GATAGGG	511	+	light responsive element
RcTNL39	Box 4	ATTAAT	384	+	light responsive element
RcTNL39	Box 4	ATTAAT	352	+	light responsive element
RcTNL39	O2-site	GATGATGTGG	331	-	zein metabolism regulation
RcTNL39	GT1-motif	GGTTAA	276	+	light responsive element
RcTNL39	TGACG-motif	TGACG	250	-	MeJA responsive element
RcTNL39	CGTCA-motif	CGTCA	250	+	MeJA responsive element
RcTNL39	GT1-motif	GGTTAA	229	-	light responsive element
RcTNL39	AE-box	AGAAACAA	198	-	light responsive element
RcTNL39	ARE	AAACCA	162	-	anaerobic induction
RcTNL40	ARE	AAACCA	1995	-	anaerobic induction
RcTNL40	GT1-motif	GGTTAA	1971	-	light responsive element
RcTNL40	GT1-motif	GGTTAAT	1970	-	light responsive element
RcTNL40	AuxRR-core	GGTCCAT	1909	+	auxin-responsive element
RcTNL40	G-box	CACGAC	1840	-	light responsive element
RcTNL40	CGTCA-motif	CGTCA	1338	+	MeJA responsive element
RcTNL40	TGACG-motif	TGACG	1338	-	MeJA responsive element
RcTNL40	TATC-box	TATCCCA	1283	+	gibberellin-responsive element
RcTNL40	ABRE	ACGTG	1243	+	abscisic acid responsive element
RcTNL40	G-box	CACGTC	1242	-	light responsive element
RcTNL40	TGA-element	AACGAC	1095	-	auxin-responsive element
RcTNL40	GATA-motif	AAGGATAAGG	1066	+	light responsive element
RcTNL40	ATCT-motif	AATCTAATCC	1051	+	light responsive element
RcTNL40	MRE	AACCTAA	961	-	light responsive element
RcTNL40	ARE	AAACCA	888	-	anaerobic induction
RcTNL40	ABRE	ACGTG	837	+	abscisic acid responsive element
RcTNL40	G-box	TACGTG	836	+	light responsive element
RcTNL40	circadian	CAAAGATATC	756	-	circadian control
RcTNL40	TGA-element	AACGAC	652	+	auxin-responsive element
RcTNL40	GATA-motif	GATAGGA	633	-	light responsive element
RcTNL40	GC-motif	CCCCCG	560	+	anoxic specific inducibility
RcTNL40	P-box	CCTTTTG	546	-	gibberellin-responsive element
RcTNL40	CGTCA-motif	CGTCA	522	-	MeJA responsive element
RcTNL40	TGACG-motif	TGACG	522	+	MeJA responsive element
RcTNL40	MRE	AACCTAA	37	+	light responsive element
RcTNL40	O2-site	GATGACATGG	28	+	zein metabolism regulation
RcTNL41	TCA-element	TCAGAAGAGG	1842	+	salicylic acid responsive element
RcTNL41	ABRE	CGCACGTGTC	1794	-	abscisic acid responsive element
RcTNL41	GT1-motif	GGTTAA	1603	+	light responsive element
RcTNL41	TC-rich repeats	GTTTTCTTAC	1414	-	defense and stress responsiveness
RcTNL41	G-box	TAACACGTAG	1408	-	light responsive element
RcTNL41	O2-site	GATGATGTGG	1357	+	zein metabolism regulation
RcTNL41	GTGGC-motif	GATTCTGTGGC	1357	+	light responsive element
RcTNL41	ARE	AAACCA	1346	-	anaerobic induction
RcTNL41	ARE	AAACCA	1297	-	anaerobic induction
RcTNL41	ATC-motif	AGTAATCT	1082	-	light responsive element
RcTNL41	GT1-motif	GGTTAA	751	-	light responsive element
RcTNL41	LTR	CCGAAA	680	-	low-temperature responsive element
RcTNL41	O2-site	GATGA(C/T)(A/G)TG(A/G)	629	+	zein metabolism regulation
RcTNL41	I-box	atGATAAGGTC	447	-	light responsive element
RcTNL41	TCA-element	TCAGAAGAGG	217	+	salicylic acid responsive element
RcTNL41	P-box	CCTTTTG	120	-	gibberellin-responsive element
RcTNL42	GT1-motif	GGTTAA	1611	+	light responsive element
RcTNL42	MRE	AACCTAA	1341	+	light responsive element
RcTNL42	ABRE	ACGTG	1221	+	abscisic acid responsive element
RcTNL42	G-Box	CACGTT	1220	-	light responsive element
RcTNL42	ARE	AAACCA	1185	-	anaerobic induction
RcTNL42	ATC-motif	AGCTATCCA	1112	-	light responsive element
RcTNL42	GC-motif	CCCCCG	1066	-	anoxic specific inducibility
RcTNL42	TGACG-motif	TGACG	438	-	MeJA responsive element
RcTNL42	CGTCA-motif	CGTCA	438	+	MeJA responsive element
RcTNL42	chs-Unit 1 m1	ACCTAACCCGG	381	-	light responsive element
RcTNL42	ABRE	AACCCGG	381	-	abscisic acid responsive element
RcTNL42	TGACG-motif	TGACG	323	-	MeJA responsive element
RcTNL42	CGTCA-motif	CGTCA	323	+	MeJA responsive element
RcTNL43	O2-site	GATGATGTGG	1774	-	zein metabolism regulation
RcTNL43	Box 4	ATTAAT	1724	-	light responsive element
RcTNL43	ABRE	ACGTG	1586	+	abscisic acid responsive element
RcTNL43	G-box	CACGTC	1585	-	light responsive element
RcTNL43	G-box	TAACACGTAG	1584	-	light responsive element
RcTNL43	GT1-motif	GGTTAAT	1332	+	light responsive element
RcTNL43	Box II	TGGTAATAA	1322	-	light responsive element
RcTNL43	MRE	AACCTAA	1138	-	light responsive element
RcTNL43	GATA-motif	GATAGGG	763	-	light responsive element
RcTNL43	ABRE	ACGTG	730	+	abscisic acid responsive element
RcTNL43	G-box	TACGTG	729	+	light responsive element
RcTNL43	G-box	CCACGTAA	728	-	light responsive element
RcTNL43	G-Box	CACGTT	710	+	light responsive element
RcTNL43	ABRE	ACGTG	710	-	abscisic acid responsive element
RcTNL43	G-box	TAAACGTG	710	-	light responsive element
RcTNL43	GT1-motif	GGTTAA	666	+	light responsive element
RcTNL43	ARE	AAACCA	598	+	anaerobic induction
RcTNL43	GT1-motif	GTGTGTGAA	515	-	light responsive element
RcTNL43	GT1-motif	GGTTAA	148	-	light responsive element
RcTNL43	MBS	CAACTG	135	+	drought-inducibility
RcTNL43	circadian	CAAAGATATC	114	-	circadian control
RcTNL44	CGTCA-motif	CGTCA	1917	+	MeJA responsive element
RcTNL44	TGACG-motif	TGACG	1917	-	MeJA responsive element
RcTNL44	MBS	CAACTG	1732	+	drought-inducibility
RcTNL44	GT1-motif	GGTTAA	1723	-	light responsive element
RcTNL44	GT1-motif	GGTTAAT	1722	-	light responsive element
RcTNL44	TCT-motif	TCTTAC	1705	-	light responsive element
RcTNL44	MBSI	aaaAaaC(G/C)GTTA	1645	-	flavonoid biosynthetic genes regulation
RcTNL44	ATCT-motif	AATCTAATCC	1635	+	light responsive element
RcTNL44	AAAC-motif	CAATCAAAACCT	1634	+	light responsive element
RcTNL44	Box 4	ATTAAT	1580	-	light responsive element
RcTNL44	P-box	CCTTTTG	1433	-	gibberellin-responsive element
RcTNL44	ARE	AAACCA	1104	-	anaerobic induction
RcTNL44	ARE	AAACCA	1058	-	anaerobic induction
RcTNL44	I-box	AGATAAGG	1047	+	light responsive element
RcTNL44	ARE	AAACCA	904	-	anaerobic induction
RcTNL44	ARE	AAACCA	898	-	anaerobic induction
RcTNL44	ARE	AAACCA	892	-	anaerobic induction
RcTNL44	CGTCA-motif	CGTCA	801	+	MeJA responsive element
RcTNL44	TGACG-motif	TGACG	801	-	MeJA responsive element
RcTNL44	Box 4	ATTAAT	630	+	light responsive element
RcTNL44	Box 4	ATTAAT	584	+	light responsive element
RcTNL45	circadian	CAAAGATATC	1917	-	circadian control
RcTNL45	ABRE	ACGTG	1712	+	abscisic acid responsive element
RcTNL45	ABRE	CACGTG	1711	-	abscisic acid responsive element
RcTNL45	G-Box	CACGTG	1711	-	light responsive element
RcTNL45	G-box	CACGTG	1711	-	light responsive element
RcTNL45	TCT-motif	TCTTAC	1584	+	light responsive element
RcTNL45	ARE	AAACCA	1545	-	anaerobic induction
RcTNL45	ATCT-motif	AATCTAATCC	1492	+	light responsive element
RcTNL45	TCT-motif	TCTTAC	1468	+	light responsive element
RcTNL45	MRE	AACCTAA	1431	+	light responsive element
RcTNL45	TCT-motif	TCTTAC	1380	-	light responsive element
RcTNL45	TCT-motif	TCTTAC	1372	-	light responsive element
RcTNL45	TC-rich repeats	ATTCTCTAAC	919	+	defense and stress responsiveness
RcTNL45	CGTCA-motif	CGTCA	908	+	MeJA responsive element
RcTNL45	TGACG-motif	TGACG	908	-	MeJA responsive element
RcTNL45	TCT-motif	TCTTAC	867	-	light responsive element
RcTNL45	CGTCA-motif	CGTCA	784	-	MeJA responsive element
RcTNL45	TGACG-motif	TGACG	784	+	MeJA responsive element
RcTNL45	CGTCA-motif	CGTCA	582	-	MeJA responsive element
RcTNL45	TGACG-motif	TGACG	582	+	MeJA responsive element
RcTNL45	ABRE	ACGTG	474	+	abscisic acid responsive element
RcTNL45	ABRE	CACGTG	473	+	abscisic acid responsive element
RcTNL45	G-Box	CACGTG	473	+	light responsive element
RcTNL45	G-box	CACGTG	473	+	light responsive element
RcTNL45	G-box	GCCACGTGGA	471	-	light responsive element
RcTNL45	I-box	atGATAAGGTC	420	+	light responsive element
RcTNL45	CGTCA-motif	CGTCA	194	-	MeJA responsive element
RcTNL45	TGACG-motif	TGACG	194	+	MeJA responsive element
RcTNL45	ABRE	ACGTG	173	+	abscisic acid responsive element
RcTNL45	G-box	CACGTC	172	-	light responsive element
RcTNL45	ABRE	CGCACGTGTC	170	-	abscisic acid responsive element
RcTNL46	MBS	CAACTG	2004	-	drought-inducibility
RcTNL46	GA-motif	ATAGATAA	1969	-	light responsive element
RcTNL46	O2-site	GATGACATGG	1837	-	zein metabolism regulation
RcTNL46	LTR	CCGAAA	1794	-	low-temperature responsive element
RcTNL46	LTR	CCGAAA	1673	-	low-temperature responsive element
RcTNL46	TGACG-motif	TGACG	1547	+	MeJA responsive element
RcTNL46	CGTCA-motif	CGTCA	1547	-	MeJA responsive element
RcTNL46	P-box	CCTTTTG	1468	+	gibberellin-responsive element
RcTNL46	ATCT-motif	AATCTAATCC	1440	-	light responsive element
RcTNL46	GT1-motif	GGTTAAT	1192	+	light responsive element
RcTNL46	Sp1	GGGCGG	1078	-	light responsive element
RcTNL46	MRE	AACCTAA	974	+	light responsive element
RcTNL46	MRE	AACCTAA	952	+	light responsive element
RcTNL46	LTR	CCGAAA	948	+	low-temperature responsive element
RcTNL46	Sp1	GGGCGG	920	+	light responsive element
RcTNL46	ARE	AAACCA	896	-	anaerobic induction
RcTNL46	LTR	CCGAAA	735	+	low-temperature responsive element
RcTNL46	TCA-element	CCATCTTTTT	691	-	salicylic acid responsive element
RcTNL46	GARE-motif	TCTGTTG	414	-	gibberellin-responsive element
RcTNL46	ABRE	ACGTG	398	+	abscisic acid responsive element
RcTNL46	G-Box	CACGTT	397	-	light responsive element
RcTNL46	TGACG-motif	TGACG	386	-	MeJA responsive element
RcTNL46	CGTCA-motif	CGTCA	386	+	MeJA responsive element
RcTNL46	TCT-motif	TCTTAC	218	+	light responsive element
RcTNL46	TC-rich repeats	ATTCTCTAAC	214	+	defense and stress responsiveness
RcTNL46	LTR	CCGAAA	130	-	low-temperature responsive element
RcTNL46	LTR	CCGAAA	111	+	low-temperature responsive element
RcTNL47	AE-box	AGAAACAA	1199	-	light responsive element
RcTNL47	GARE-motif	TCTGTTG	1157	+	gibberellin-responsive element
RcTNL47	TCT-motif	TCTTAC	1081	-	light responsive element
RcTNL47	TCT-motif	TCTTAC	940	+	light responsive element
RcTNL47	Box 4	ATTAAT	824	+	light responsive element
RcTNL47	GATA-motif	GATAGGA	818	+	light responsive element
RcTNL47	MBS	CAACTG	569	+	drought-inducibility
RcTNL47	ATCT-motif	AATCTAATCC	532	+	light responsive element
RcTNL47	ATC-motif	AGTAATCT	529	+	light responsive element
RcTNL47	GT1-motif	GGTTAA	504	-	light responsive element
RcTNL47	GATA-motif	AAGGATAAGG	502	-	light responsive element
RcTNL47	AuxRR-core	GGTCCAT	341	-	auxin-responsive element
RcTNL47	TGACG-motif	TGACG	122	-	MeJA responsive element
RcTNL47	CGTCA-motif	CGTCA	122	+	MeJA responsive element
RcTNL47	chs-CMA1a	TTACTTAA	66	+	light responsive element
RcTNL48	LAMP-element	CTTTATCA	1668	+	light responsive element
RcTNL48	Box II	TGGTAATAA	1473	-	light responsive element
RcTNL48	GATT-motif	CTCCTGATTAGC	1333	-	light responsive element
RcTNL48	TCT-motif	TCTTAC	1314	+	light responsive element
RcTNL48	GATA-motif	AAGATAAGATT	1307	-	light responsive element
RcTNL48	LTR	CCGAAA	994	-	low-temperature responsive element
RcTNL48	P-box	CCTTTTG	935	+	gibberellin-responsive element
RcTNL48	AE-box	AGAAACAA	899	-	light responsive element
RcTNL48	ARE	AAACCA	763	-	anaerobic induction
RcTNL48	G-box	CACGTC	699	+	light responsive element
RcTNL48	ABRE	ACGTG	699	-	abscisic acid responsive element
RcTNL48	TCA-element	CCATCTTTTT	574	-	salicylic acid responsive element
RcTNL48	LTR	CCGAAA	548	-	low-temperature responsive element
RcTNL48	Box 4	ATTAAT	347	+	light responsive element
RcTNL48	GATT-motif	CTCCTGATTAGC	204	+	light responsive element
RcTNL48	TCT-motif	TCTTAC	131	-	light responsive element
RcTNL48	MBS	CAACTG	88	-	drought-inducibility
RcTNL49	TCT-motif	TCTTAC	1636	-	light responsive element
RcTNL49	ABRE	ACGTG	1576	+	abscisic acid responsive element
RcTNL49	G-Box	CACGTT	1575	-	light responsive element
RcTNL49	G-box	TAAACGTG	1573	+	light responsive element
RcTNL49	MBS	CAACTG	1494	-	drought-inducibility
RcTNL49	CGTCA-motif	CGTCA	1378	+	MeJA responsive element
RcTNL49	TGACG-motif	TGACG	1378	-	MeJA responsive element
RcTNL49	ARE	AAACCA	1351	-	anaerobic induction
RcTNL49	MBS	CAACTG	1278	-	drought-inducibility
RcTNL49	TCT-motif	TCTTAC	1219	-	light responsive element
RcTNL49	ARE	AAACCA	1038	-	anaerobic induction
RcTNL49	G-Box	CACGTT	853	+	light responsive element
RcTNL49	ABRE	ACGTG	853	-	abscisic acid responsive element
RcTNL49	TCA-element	TCAGAAGAGG	766	-	salicylic acid responsive element
RcTNL49	ARE	AAACCA	714	-	anaerobic induction
RcTNL49	Gap-box	CAAATGAA(A/G)A	706	-	light responsive element
RcTNL49	LTR	CCGAAA	198	-	low-temperature responsive element
RcTNL49	TGA-element	AACGAC	158	+	auxin-responsive element
RcTNL49	TGA-element	AACGAC	80	-	auxin-responsive element
RcTNL49	O2-site	GATGATGTGG	74	+	zein metabolism regulation
RcTNL49	ABRE	ACGTG	40	-	abscisic acid responsive element
RcTNL49	G-box	TACGTG	40	-	light responsive element
RcTNL49	G-box	CCACGTAA	39	+	light responsive element
RcTNL50	AE-box	AGAAACAA	1987	-	light responsive element
RcTNL50	MBS	CAACTG	1984	-	drought-inducibility
RcTNL50	TCA-element	CCATCTTTTT	1823	-	salicylic acid responsive element
RcTNL50	Box 4	ATTAAT	1732	-	light responsive element
RcTNL50	G-Box	TCCACATGGCA	1688	+	light responsive element
RcTNL50	TCT-motif	TCTTAC	1644	+	light responsive element
RcTNL50	ARE	AAACCA	1346	-	anaerobic induction
RcTNL50	ATCT-motif	AATCTAATCC	1202	+	light responsive element
RcTNL50	ARE	AAACCA	1042	-	anaerobic induction
RcTNL50	AE-box	AGAAACAA	745	+	light responsive element
RcTNL50	TC-rich repeats	ATTCTCTAAC	718	+	defense and stress responsiveness
RcTNL50	G-box	TACGTG	376	-	light responsive element
RcTNL50	ABRE	ACGTG	376	-	abscisic acid responsive element
RcTNL50	TC-rich repeats	ATTCTCTAAC	358	-	defense and stress responsiveness
RcTNL50	LTR	CCGAAA	69	-	low-temperature responsive element
RcTNL50	TCA-element	CCATCTTTTT	59	+	salicylic acid responsive element
RcTNL51	MBS	CAACTG	1905	+	drought-inducibility
RcTNL51	WUN-motif	AAATTTCCT	1691	+	wound-responsive element
RcTNL51	LTR	CCGAAA	1677	+	low-temperature responsive element
RcTNL51	TGACG-motif	TGACG	1579	-	MeJA responsive element
RcTNL51	CGTCA-motif	CGTCA	1579	+	MeJA responsive element
RcTNL51	ARE	AAACCA	1202	+	anaerobic induction
RcTNL51	TC-rich repeats	ATTCTCTAAC	1179	+	defense and stress responsiveness
RcTNL51	TGACG-motif	TGACG	1066	+	MeJA responsive element
RcTNL51	CGTCA-motif	CGTCA	1066	-	MeJA responsive element
RcTNL51	LAMP-element	CTTTATCA	1048	-	light responsive element
RcTNL51	TCT-motif	TCTTAC	1011	-	light responsive element
RcTNL51	TGACG-motif	TGACG	965	+	MeJA responsive element
RcTNL51	CGTCA-motif	CGTCA	965	-	MeJA responsive element
RcTNL51	circadian	CAAAGATATC	875	-	circadian control
RcTNL51	GC-motif	CCCCCG	688	+	anoxic specific inducibility
RcTNL51	ABRE	ACGTG	571	+	abscisic acid responsive element
RcTNL51	G-box	CACGTG	570	+	light responsive element
RcTNL51	ABRE	CACGTG	570	+	abscisic acid responsive element
RcTNL51	G-Box	CACGTG	570	+	light responsive element
RcTNL51	TGA-element	AACGAC	485	-	auxin-responsive element
RcTNL51	TGACG-motif	TGACG	422	-	MeJA responsive element
RcTNL51	CGTCA-motif	CGTCA	422	+	MeJA responsive element
RcTNL51	G-box	CACGAC	241	+	light responsive element
RcTNL51	Box 4	ATTAAT	151	+	light responsive element
RcTNL51	ARE	AAACCA	103	+	anaerobic induction
RcTNL52	Box 4	ATTAAT	2011	-	light responsive element
RcTNL52	TC-rich repeats	ATTCTCTAAC	1916	-	defense and stress responsiveness
RcTNL52	3-AF1 binding site	TAAGAGAGGAA	1869	-	light responsive element
RcTNL52	GARE-motif	TCTGTTG	1778	+	gibberellin-responsive element
RcTNL52	GT1-motif	GGTTAA	1532	+	light responsive element
RcTNL52	MBS	CAACTG	1483	+	drought-inducibility
RcTNL52	O2-site	GATGA(C/T)(A/G)TG(A/G)	1177	+	zein metabolism regulation
RcTNL52	CGTCA-motif	CGTCA	1044	-	MeJA responsive element
RcTNL52	TGACG-motif	TGACG	1044	+	MeJA responsive element
RcTNL52	GA-motif	ATAGATAA	1035	-	light responsive element
RcTNL52	CGTCA-motif	CGTCA	939	-	MeJA responsive element
RcTNL52	TGACG-motif	TGACG	939	+	MeJA responsive element
RcTNL52	CGTCA-motif	CGTCA	909	+	MeJA responsive element
RcTNL52	TGACG-motif	TGACG	909	-	MeJA responsive element
RcTNL52	O2-site	GTTGACGTGA	906	-	zein metabolism regulation
RcTNL52	ABRE	ACGTG	309	+	abscisic acid responsive element
RcTNL52	G-box	CACGTC	308	-	light responsive element
RcTNL52	CGTCA-motif	CGTCA	307	-	MeJA responsive element
RcTNL52	TGACG-motif	TGACG	307	+	MeJA responsive element
RcTNL52	TGA-element	AACGAC	161	-	auxin-responsive element
RcTNL53	TCA-element	TCAGAAGAGG	1996	+	salicylic acid responsive element
RcTNL53	GARE-motif	TCTGTTG	1994	-	gibberellin-responsive element
RcTNL53	GATT-motif	CTCCTGATTGGA	1906	+	light responsive element
RcTNL53	AuxRE	TGTCTCAATAAG	1823	-	auxin-responsive element
RcTNL53	AE-box	AGAAACAA	1810	-	light responsive element
RcTNL53	TCA-element	TCAGAAGAGG	1766	-	salicylic acid responsive element
RcTNL53	O2-site	GATGACATGG	1701	-	zein metabolism regulation
RcTNL53	ATCT-motif	AATCTAATCC	1605	+	light responsive element
RcTNL53	AuxRR-core	GGTCCAT	1433	-	auxin-responsive element
RcTNL53	AE-box	AGAAACAA	1407	-	light responsive element
RcTNL53	ARE	AAACCA	1336	+	anaerobic induction
RcTNL53	ARE	AAACCA	1062	+	anaerobic induction
RcTNL53	3-AF1 binding site	TAAGAGAGGAA	960	-	light responsive element
RcTNL53	ARE	AAACCA	765	-	anaerobic induction
RcTNL53	TCT-motif	TCTTAC	724	+	light responsive element
RcTNL53	LS7	CAGATTTATTTTTA	630	+	light responsive element
RcTNL53	ARE	AAACCA	544	-	anaerobic induction
RcTNL53	Box 4	ATTAAT	457	+	light responsive element
RcTNL53	GARE-motif	TCTGTTG	373	-	gibberellin-responsive element
RcTNL53	GA-motif	ATAGATAA	188	+	light responsive element
RcTNL53	Gap-box	CAAATGAA(A/G)A	134	+	light responsive element
RcTNL53	circadian	CAAAGATATC	82	+	circadian control
RcTNL54	ARE	AAACCA	1984	-	anaerobic induction
RcTNL54	TGA-element	AACGAC	1823	+	auxin-responsive element
RcTNL54	TGA-element	AACGAC	1774	+	auxin-responsive element
RcTNL54	ARE	AAACCA	1697	-	anaerobic induction
RcTNL54	G-box	TACGTG	1668	-	light responsive element
RcTNL54	ABRE	ACGTG	1668	-	abscisic acid responsive element
RcTNL54	TGACG-motif	TGACG	1583	+	MeJA responsive element
RcTNL54	CGTCA-motif	CGTCA	1583	-	MeJA responsive element
RcTNL54	G-box	TACGTG	1196	-	light responsive element
RcTNL54	ABRE	ACGTG	1196	-	abscisic acid responsive element
RcTNL54	ABRE	CGTACGTGCA	1194	-	abscisic acid responsive element
RcTNL54	GT1-motif	GGTTAA	1116	-	light responsive element
RcTNL54	GATA-motif	AAGATAAGATT	925	+	light responsive element
RcTNL54	TCT-motif	TCTTAC	697	+	light responsive element
RcTNL54	I-box	gGATAAGGTG	539	+	light responsive element
RcTNL54	TC-rich repeats	GTTTTCTTAC	468	+	defense and stress responsiveness
RcTNL54	ARE	AAACCA	466	-	anaerobic induction
RcTNL54	TGA-element	AACGAC	457	-	auxin-responsive element
RcTNL54	LTR	CCGAAA	258	-	low-temperature responsive element
RcTNL54	MBS	CAACTG	119	-	drought-inducibility
RcTNL54	TGA-element	AACGAC	62	+	auxin-responsive element
RcTNL54	ABRE	ACGTG	43	+	abscisic acid responsive element
RcTNL54	G-box	CACGTG	42	+	light responsive element
RcTNL54	G-Box	CACGTG	42	+	light responsive element
RcTNL54	ABRE	CACGTG	42	+	abscisic acid responsive element
RcTNL54	G-Box	CACGTGAAA	39	-	light responsive element
RcTNL54	Box 4	ATTAAT	32	+	light responsive element
RcTNL55	ARE	AAACCA	1875	+	anaerobic induction
RcTNL55	ABRE	ACGTG	1840	+	abscisic acid responsive element
RcTNL55	G-Box	CACGTT	1839	-	light responsive element
RcTNL55	TGACG-motif	TGACG	1647	+	MeJA responsive element
RcTNL55	CGTCA-motif	CGTCA	1647	-	MeJA responsive element
RcTNL55	TGACG-motif	TGACG	1598	-	MeJA responsive element
RcTNL55	CGTCA-motif	CGTCA	1598	+	MeJA responsive element
RcTNL55	G-box	TACGTG	1297	-	light responsive element
RcTNL55	ABRE	ACGTG	1297	-	abscisic acid responsive element
RcTNL55	Box 4	ATTAAT	1213	-	light responsive element
RcTNL55	LTR	CCGAAA	1058	+	low-temperature responsive element
RcTNL55	TCT-motif	TCTTAC	1045	-	light responsive element
RcTNL55	TGACG-motif	TGACG	759	-	MeJA responsive element
RcTNL55	CGTCA-motif	CGTCA	759	+	MeJA responsive element
RcTNL55	ARE	AAACCA	676	-	anaerobic induction
RcTNL55	TGACG-motif	TGACG	597	+	MeJA responsive element
RcTNL55	CGTCA-motif	CGTCA	597	-	MeJA responsive element
RcTNL55	Box 4	ATTAAT	561	+	light responsive element
RcTNL55	O2-site	GATGA(C/T)(A/G)TG(A/G)	400	-	zein metabolism regulation
RcTNL55	Box 4	ATTAAT	309	+	light responsive element
RcTNL55	LTR	CCGAAA	286	+	low-temperature responsive element
RcTNL55	Sp1	GGGCGG	282	-	light responsive element
RcTNL55	I-box	GTATAAGGCC	270	-	light responsive element
RcTNL55	Sp1	GGGCGG	259	-	light responsive element
RcTNL55	Sp1	GGGCGG	197	+	light responsive element
RcTNL55	LTR	CCGAAA	162	-	low-temperature responsive element
RcTNL55	Sp1	GGGCGG	113	-	light responsive element
RcTNL55	GT1-motif	GGTTAA	60	+	light responsive element
RcTNL56	ARE	AAACCA	2010	-	anaerobic induction
RcTNL56	ARE	AAACCA	1977	-	anaerobic induction
RcTNL56	MBS	CAACTG	1935	+	drought-inducibility
RcTNL56	TCA-element	CCATCTTTTT	1810	-	salicylic acid responsive element
RcTNL56	ABRE	ACGTG	1506	-	abscisic acid responsive element
RcTNL56	G-box	TACGTG	1506	-	light responsive element
RcTNL56	TCT-motif	TCTTAC	1413	+	light responsive element
RcTNL56	TCA-element	TCAGAAGAGG	1270	-	salicylic acid responsive element
RcTNL56	ARE	AAACCA	1226	+	anaerobic induction
RcTNL56	Sp1	GGGCGG	1195	+	light responsive element
RcTNL56	WUN-motif	AAATTTCCT	1076	+	wound-responsive element
RcTNL56	P-box	CCTTTTG	990	+	gibberellin-responsive element
RcTNL56	TATC-box	TATCCCA	967	-	gibberellin-responsive element
RcTNL56	ARE	AAACCA	658	-	anaerobic induction
RcTNL56	LTR	CCGAAA	305	-	low-temperature responsive element
RcTNL56	ARE	AAACCA	301	-	anaerobic induction
RcTNL56	TGA-element	AACGAC	252	-	auxin-responsive element
RcTNL56	ABRE	ACGTG	249	-	abscisic acid responsive element
RcTNL56	G-box	CACGTC	249	+	light responsive element
RcTNL56	ARE	AAACCA	159	-	anaerobic induction
RcTNL56	LTR	CCGAAA	115	-	low-temperature responsive element
RcTNL57	MBS	CAACTG	1988	+	drought-inducibility
RcTNL57	ARE	AAACCA	1976	-	anaerobic induction
RcTNL57	TCA-element	CCATCTTTTT	1860	-	salicylic acid responsive element
RcTNL57	ARE	AAACCA	1518	+	anaerobic induction
RcTNL57	GT1-motif	GGTTAA	1404	-	light responsive element
RcTNL57	MBS	CAACTG	1191	+	drought-inducibility
RcTNL57	ARE	AAACCA	1157	+	anaerobic induction
RcTNL57	AuxRR-core	GGTCCAT	1126	-	auxin-responsive element
RcTNL57	TCT-motif	TCTTAC	1054	+	light responsive element
RcTNL57	TCT-motif	TCTTAC	1024	+	light responsive element
RcTNL57	O2-site	GATGA(C/T)(A/G)TG(A/G)	388	+	zein metabolism regulation
RcTNL57	LTR	CCGAAA	226	+	low-temperature responsive element
RcTNL58	ARE	AAACCA	2010	-	anaerobic induction
RcTNL58	ARE	AAACCA	1977	-	anaerobic induction
RcTNL58	TCCC-motif	TCTCCCT	1857	+	light responsive element
RcTNL58	TCA-element	CCATCTTTTT	1786	-	salicylic acid responsive element
RcTNL58	O2-site	GATGATGTGG	1768	-	zein metabolism regulation
RcTNL58	G-Box	CACGTT	1237	+	light responsive element
RcTNL58	ABRE	ACGTG	1237	-	abscisic acid responsive element
RcTNL58	G-box	CACGAC	1217	-	light responsive element
RcTNL58	ABRE	ACGTG	1213	+	abscisic acid responsive element
RcTNL58	G-Box	CACGTT	1212	-	light responsive element
RcTNL58	ABRE	AACCCGG	1164	-	abscisic acid responsive element
RcTNL58	ARE	AAACCA	1102	+	anaerobic induction
RcTNL58	chs-CMA2a	TCACTTGA	1073	+	light responsive element
RcTNL58	MBS	CAACTG	1027	+	drought-inducibility
RcTNL58	ABRE	ACGTG	959	-	abscisic acid responsive element
RcTNL58	G-box	CACGTC	959	+	light responsive element
RcTNL58	TCA-element	CCATCTTTTT	935	-	salicylic acid responsive element
RcTNL58	GARE-motif	TCTGTTG	326	+	gibberellin-responsive element
RcTNL59	ARE	AAACCA	2009	-	anaerobic induction
RcTNL59	ABRE	ACGTG	1796	-	abscisic acid responsive element
RcTNL59	G-box	CACGTC	1796	+	light responsive element
RcTNL59	G-box	CAGACGTGGCA	1793	-	light responsive element
RcTNL59	CGTCA-motif	CGTCA	1681	+	MeJA responsive element
RcTNL59	TGACG-motif	TGACG	1681	-	MeJA responsive element
RcTNL59	O2-site	GTTGACGTGA	1651	-	zein metabolism regulation
RcTNL59	ATC-motif	AGTAATCT	1621	-	light responsive element
RcTNL59	Box 4	ATTAAT	1595	-	light responsive element
RcTNL59	CGTCA-motif	CGTCA	1418	+	MeJA responsive element
RcTNL59	TGACG-motif	TGACG	1418	-	MeJA responsive element
RcTNL59	TGA-box	TGACGTAA	1415	-	auxin-responsive element
RcTNL59	Gap-box	CAAATGAA(A/G)A	1361	-	light responsive element
RcTNL59	Gap-box	CAAATGAA(A/G)A	1333	-	light responsive element
RcTNL59	ARE	AAACCA	1192	-	anaerobic induction
RcTNL59	ARE	AAACCA	1183	-	anaerobic induction
RcTNL59	ARE	AAACCA	1073	-	anaerobic induction
RcTNL59	O2-site	GATGATGTGG	1066	+	zein metabolism regulation
RcTNL59	TCA-element	TCAGAAGAGG	962	+	salicylic acid responsive element
RcTNL59	TCA-element	TCAGAAGAGG	573	-	salicylic acid responsive element
RcTNL59	O2-site	GATGATGTGG	469	-	zein metabolism regulation
RcTNL59	ARE	AAACCA	466	+	anaerobic induction
RcTNL59	circadian	CAAAGATATC	96	+	circadian control
RcTNL59	TGA-element	AACGAC	91	+	auxin-responsive element
RcTNL59	LTR	CCGAAA	64	+	low-temperature responsive element
RcTNL60	ARE	AAACCA	2009	-	anaerobic induction
RcTNL60	TCT-motif	TCTTAC	1931	+	light responsive element
RcTNL60	ARE	AAACCA	1839	-	anaerobic induction
RcTNL60	LS7	CAGATTTATTTTTA	1764	+	light responsive element
RcTNL60	ABRE	ACGTG	1669	+	abscisic acid responsive element
RcTNL60	G-Box	CACGTT	1668	-	light responsive element
RcTNL60	G-box	TAAACGTG	1666	+	light responsive element
RcTNL60	G-box	CACGAC	1621	-	light responsive element
RcTNL60	ABRE	ACGTG	1611	+	abscisic acid responsive element
RcTNL60	G-Box	CACGTT	1610	-	light responsive element
RcTNL60	G-box	CACGAC	1528	-	light responsive element
RcTNL60	Box 4	ATTAAT	1308	-	light responsive element
RcTNL60	Box 4	ATTAAT	1233	-	light responsive element
RcTNL60	Box 4	ATTAAT	1223	-	light responsive element
RcTNL60	ATCT-motif	AATCTAATCC	1131	-	light responsive element
RcTNL60	GATA-motif	AAGATAAGATT	1130	+	light responsive element
RcTNL60	GATA-motif	AAGATAAGATT	1116	-	light responsive element
RcTNL60	Box 4	ATTAAT	1056	-	light responsive element
RcTNL60	AT1-motif	AATTATTTTTTATT	1049	-	light responsive element
RcTNL60	Box 4	ATTAAT	1036	-	light responsive element
RcTNL60	C-box	ACGAGCACCGCC	993	-	light responsive element
RcTNL60	C-box	ACGAGCACCGCC	966	-	light responsive element
RcTNL60	chs-CMA1a	TTACTTAA	913	+	light responsive element
RcTNL60	G-box	CACGAC	849	-	light responsive element
RcTNL60	Sp1	GGGCGG	714	-	light responsive element
RcTNL60	I-box	GTATAAGGCC	645	-	light responsive element
RcTNL60	LTR	CCGAAA	617	+	low-temperature responsive element
RcTNL60	MBS	CAACTG	591	-	drought-inducibility
RcTNL60	P-box	CCTTTTG	579	+	gibberellin-responsive element
RcTNL60	LTR	CCGAAA	560	+	low-temperature responsive element
RcTNL60	LTR	CCGAAA	544	+	low-temperature responsive element
RcTNL60	Box 4	ATTAAT	504	+	light responsive element
RcTNL60	ARE	AAACCA	239	-	anaerobic induction
RcTNL60	TGA-element	AACGAC	171	-	auxin-responsive element
RcTNL60	MBS	CAACTG	88	-	drought-inducibility
RcTNL60	GATA-motif	GATAGGA	24	-	light responsive element
RcTNL61	TCA-element	CCATCTTTTT	1906	+	salicylic acid responsive element
RcTNL61	O2-site	GATGACATGG	1897	-	zein metabolism regulation
RcTNL61	ABRE	ACGTG	1817	+	abscisic acid responsive element
RcTNL61	G-box	CACGTC	1816	-	light responsive element
RcTNL61	CGTCA-motif	CGTCA	1815	-	MeJA responsive element
RcTNL61	TGACG-motif	TGACG	1815	+	MeJA responsive element
RcTNL61	O2-site	GATGA(C/T)(A/G)TG(A/G)	1813	+	zein metabolism regulation
RcTNL61	Box 4	ATTAAT	1742	-	light responsive element
RcTNL61	I-box	cGATAAGGCG	1695	-	light responsive element
RcTNL61	chs-Unit 1 m1	ACCTAACCCGC	1687	+	light responsive element
RcTNL61	Box 4	ATTAAT	1527	-	light responsive element
RcTNL61	Sp1	GGGCGG	1501	-	light responsive element
RcTNL61	CGTCA-motif	CGTCA	1394	+	MeJA responsive element
RcTNL61	TGACG-motif	TGACG	1394	-	MeJA responsive element
RcTNL61	ABRE	ACGTG	1392	-	abscisic acid responsive element
RcTNL61	G-box	CACGTC	1392	+	light responsive element
RcTNL61	Sp1	GGGCGG	1265	+	light responsive element
RcTNL61	ABRE	AACCCGG	1216	-	abscisic acid responsive element
RcTNL61	LTR	CCGAAA	1181	-	low-temperature responsive element
RcTNL61	TC-rich repeats	ATTCTCTAAC	1091	+	defense and stress responsiveness
RcTNL61	ATCT-motif	AATCTAATCC	1079	+	light responsive element
RcTNL61	Box 4	ATTAAT	1058	-	light responsive element
RcTNL61	MBS	CAACTG	925	-	drought-inducibility
RcTNL61	GT1-motif	GGTTAA	886	-	light responsive element
RcTNL61	ARE	AAACCA	809	+	anaerobic induction
RcTNL61	ABRE	ACGTG	781	-	abscisic acid responsive element
RcTNL61	G-Box	CACGTT	781	+	light responsive element
RcTNL61	I-box	AGATAAGG	382	-	light responsive element
RcTNL61	I-box	AAGATAAGGCT	380	-	light responsive element
RcTNL61	LTR	CCGAAA	230	+	low-temperature responsive element
RcTNL62	ARE	AAACCA	1846	-	anaerobic induction
RcTNL62	LTR	CCGAAA	1538	-	low-temperature responsive element
RcTNL62	TGACG-motif	TGACG	1504	+	MeJA responsive element
RcTNL62	CGTCA-motif	CGTCA	1504	-	MeJA responsive element
RcTNL62	ARE	AAACCA	1467	+	anaerobic induction
RcTNL62	O2-site	GATGACATGG	1425	-	zein metabolism regulation
RcTNL62	AE-box	AGAAACTT	1359	-	light responsive element
RcTNL62	AuxRR-core	GGTCCAT	1256	+	auxin-responsive element
RcTNL62	P-box	CCTTTTG	1246	+	gibberellin-responsive element
RcTNL62	ARE	AAACCA	1139	-	anaerobic induction
RcTNL62	MBS	CAACTG	1006	+	drought-inducibility
RcTNL62	Box 4	ATTAAT	889	+	light responsive element
RcTNL62	ARE	AAACCA	872	+	anaerobic induction
RcTNL62	ARE	AAACCA	801	-	anaerobic induction
RcTNL62	I-box	cGATAAGGCG	663	+	light responsive element
RcTNL62	ARE	AAACCA	557	+	anaerobic induction
RcTNL62	ARE	AAACCA	428	-	anaerobic induction
RcTNL62	GARE-motif	TCTGTTG	343	+	gibberellin-responsive element
RcTNL62	GARE-motif	TCTGTTG	301	+	gibberellin-responsive element
RcTNL62	GATA-motif	AAGATAAGATT	269	+	light responsive element
RcTNL62	Box 4	ATTAAT	180	+	light responsive element
RcTNL62	TC-rich repeats	ATTCTCTAAC	80	-	defense and stress responsiveness
RcTNL63	MBS	CAACTG	1962	-	drought-inducibility
RcTNL63	I-box	gGATAAGGTG	1719	+	light responsive element
RcTNL63	GA-motif	ATAGATAA	1613	-	light responsive element
RcTNL63	Box 4	ATTAAT	1545	-	light responsive element
RcTNL63	I-box	GTATAAGGCC	1518	-	light responsive element
RcTNL63	TATC-box	TATCCCA	1344	+	gibberellin-responsive element
RcTNL63	GATA-motif	GATAGGG	1341	-	light responsive element
RcTNL63	GARE-motif	TCTGTTG	1154	+	gibberellin-responsive element
RcTNL63	TCA-element	TCAGAAGAGG	1149	-	salicylic acid responsive element
RcTNL63	G-box	CACGAC	1138	-	light responsive element
RcTNL63	TC-rich repeats	GTTTTCTTAC	1053	-	defense and stress responsiveness
RcTNL63	TCA-element	CCATCTTTTT	911	-	salicylic acid responsive element
RcTNL63	MBS	CAACTG	892	+	drought-inducibility
RcTNL63	AE-box	AGAAACAA	858	-	light responsive element
RcTNL63	LTR	CCGAAA	828	-	low-temperature responsive element
RcTNL63	CGTCA-motif	CGTCA	815	+	MeJA responsive element
RcTNL63	TGACG-motif	TGACG	815	-	MeJA responsive element
RcTNL63	TC-rich repeats	ATTCTCTAAC	689	+	defense and stress responsiveness
RcTNL63	TC-rich repeats	ATTCTCTAAC	367	+	defense and stress responsiveness
RcTNL63	MBS	CAACTG	338	+	drought-inducibility
RcTNL64	O2-site	GATGATGTGG	1767	+	zein metabolism regulation
RcTNL64	TGA-element	AACGAC	1569	-	auxin-responsive element
RcTNL64	sbp-CMA1c	CTTTATCTCTTCCA	1366	+	light responsive element
RcTNL64	ARE	AAACCA	1300	-	anaerobic induction
RcTNL64	ABRE	ACGTG	1003	+	abscisic acid responsive element
RcTNL64	ABRE	CACGTG	1002	+	abscisic acid responsive element
RcTNL64	G-Box	CACGTG	1002	+	light responsive element
RcTNL64	G-box	CACGTG	1002	+	light responsive element
RcTNL64	TCA-element	TCAGAAGAGG	941	+	salicylic acid responsive element
RcTNL64	CGTCA-motif	CGTCA	912	+	MeJA responsive element
RcTNL64	TGACG-motif	TGACG	912	-	MeJA responsive element
RcTNL64	CGTCA-motif	CGTCA	889	+	MeJA responsive element
RcTNL64	TGACG-motif	TGACG	889	-	MeJA responsive element
RcTNL64	I-box	cCATATCCAAT	832	+	light responsive element
RcTNL64	CGTCA-motif	CGTCA	680	-	MeJA responsive element
RcTNL64	TGA-box	TGACGTAA	680	+	auxin-responsive element
RcTNL64	TGACG-motif	TGACG	680	+	MeJA responsive element
RcTNL64	TGA-element	AACGAC	645	-	auxin-responsive element
RcTNL64	circadian	CAAAGATATC	556	+	circadian control
RcTNL64	GARE-motif	TCTGTTG	298	-	gibberellin-responsive element
RcTNL65	TCA-element	CCATCTTTTT	1902	-	salicylic acid responsive element
RcTNL65	MBS	CAACTG	1718	-	drought-inducibility
RcTNL65	ARE	AAACCA	1635	+	anaerobic induction
RcTNL65	ABRE	ACGTG	1593	+	abscisic acid responsive element
RcTNL65	G-box	TACGTG	1592	+	light responsive element
RcTNL65	G-box	TAACACGTAG	1591	-	light responsive element
RcTNL65	CGTCA-motif	CGTCA	1303	+	MeJA responsive element
RcTNL65	TGACG-motif	TGACG	1303	-	MeJA responsive element
RcTNL65	TCT-motif	TCTTAC	1231	+	light responsive element
RcTNL65	ARE	AAACCA	1183	-	anaerobic induction
RcTNL65	GARE-motif	TCTGTTG	1044	-	gibberellin-responsive element
RcTNL65	GT1-motif	GGTTAAT	839	+	light responsive element
RcTNL65	ARE	AAACCA	794	+	anaerobic induction
RcTNL65	AuxRR-core	GGTCCAT	572	+	auxin-responsive element
RcTNL65	GATA-motif	AAGGATAAGG	516	-	light responsive element
RcTNL65	LTR	CCGAAA	321	-	low-temperature responsive element
RcTNL65	ARE	AAACCA	302	-	anaerobic induction
RcTNL65	chs-CMA2a	TCACTTGA	290	+	light responsive element
RcTNL65	ABRE	ACGTG	195	-	abscisic acid responsive element
RcTNL65	G-box	TACGTG	195	-	light responsive element
RcTNL65	GATA-motif	GATAGGA	84	+	light responsive element
RcTNL65	Box 4	ATTAAT	74	+	light responsive element
RcTNL66	I-box	cCATATCCAAT	1690	-	light responsive element
RcTNL66	TCA-element	CCATCTTTTT	1626	-	salicylic acid responsive element
RcTNL66	ARE	AAACCA	1573	-	anaerobic induction
RcTNL66	circadian	CAAAGATATC	1519	+	circadian control
RcTNL66	LTR	CCGAAA	1236	-	low-temperature responsive element
RcTNL66	GATA-motif	GATAGGA	1014	+	light responsive element
RcTNL66	LTR	CCGAAA	954	+	low-temperature responsive element
RcTNL66	ARE	AAACCA	844	-	anaerobic induction
RcTNL66	LTR	CCGAAA	690	-	low-temperature responsive element
RcTNL66	GATA-motif	GATAGGA	629	-	light responsive element
RcTNL66	GT1-motif	GGTTAA	465	+	light responsive element
RcTNL66	GT1-motif	GGTTAA	411	+	light responsive element
RcTNL66	LTR	CCGAAA	388	-	low-temperature responsive element
RcTNL66	TC-rich repeats	GTTTTCTTAC	372	+	defense and stress responsiveness
RcTNL66	TCCC-motif	TCTCCCT	328	-	light responsive element
RcTNL66	GATA-motif	AAGGATAAGG	293	+	light responsive element
RcTNL66	TGACG-motif	TGACG	271	+	MeJA responsive element
RcTNL66	CGTCA-motif	CGTCA	271	-	MeJA responsive element
RcTNL66	GTGGC-motif	CAGCGTGTGGC	154	+	light responsive element
RcTNL67	ABRE	GCAACGTGTC	1962	+	abscisic acid responsive element
RcTNL67	TGACG-motif	TGACG	1758	+	MeJA responsive element
RcTNL67	CGTCA-motif	CGTCA	1758	-	MeJA responsive element
RcTNL67	ABRE	ACGTG	1750	+	abscisic acid responsive element
RcTNL67	G-box	CACGTG	1749	-	light responsive element
RcTNL67	ABRE	CACGTG	1749	-	abscisic acid responsive element
RcTNL67	G-Box	CACGTG	1749	-	light responsive element
RcTNL67	LTR	CCGAAA	1595	+	low-temperature responsive element
RcTNL67	GA-motif	ATAGATAA	1514	+	light responsive element
RcTNL67	G-box	CACGTC	1487	+	light responsive element
RcTNL67	ABRE	ACGTG	1487	-	abscisic acid responsive element
RcTNL67	Box 4	ATTAAT	1477	-	light responsive element
RcTNL67	ARE	AAACCA	1292	+	anaerobic induction
RcTNL67	GT1-motif	GGTTAA	1265	-	light responsive element
RcTNL67	TATC-box	TATCCCA	1230	-	gibberellin-responsive element
RcTNL67	GC-motif	CCCCCG	1183	+	anoxic specific inducibility
RcTNL67	Box 4	ATTAAT	1131	-	light responsive element
RcTNL67	MBS	CAACTG	1045	+	drought-inducibility
RcTNL67	O2-site	GATGATGTGG	699	-	zein metabolism regulation
RcTNL67	ARE	AAACCA	631	-	anaerobic induction
RcTNL67	TGACG-motif	TGACG	574	+	MeJA responsive element
RcTNL67	CGTCA-motif	CGTCA	574	-	MeJA responsive element
RcTNL67	ARE	AAACCA	485	+	anaerobic induction
RcTNL67	ARE	AAACCA	290	+	anaerobic induction
RcTNL67	ARE	AAACCA	203	+	anaerobic induction
RcTNL67	ARE	AAACCA	36	-	anaerobic induction
RcTNL68	ARE	AAACCA	1978	-	anaerobic induction
RcTNL68	ABRE	ACGTG	1886	-	abscisic acid responsive element
RcTNL68	G-Box	CACGTT	1886	+	light responsive element
RcTNL68	GATA-motif	AAGATAAGATT	1859	+	light responsive element
RcTNL68	ABRE	ACGTG	1796	-	abscisic acid responsive element
RcTNL68	G-Box	CACGTT	1796	+	light responsive element
RcTNL68	ABRE	GCAACGTGTC	1794	-	abscisic acid responsive element
RcTNL68	TCT-motif	TCTTAC	1775	-	light responsive element
RcTNL68	GARE-motif	TCTGTTG	1738	-	gibberellin-responsive element
RcTNL68	ARE	AAACCA	1730	+	anaerobic induction
RcTNL68	LTR	CCGAAA	1630	-	low-temperature responsive element
RcTNL68	ARE	AAACCA	1372	+	anaerobic induction
RcTNL68	GATA-motif	AAGATAAGATT	941	+	light responsive element
RcTNL68	O2-site	GATGATGTGG	856	-	zein metabolism regulation
RcTNL68	TCT-motif	TCTTAC	662	+	light responsive element
RcTNL68	TC-rich repeats	GTTTTCTTAC	658	+	defense and stress responsiveness
RcTNL68	TCT-motif	TCTTAC	607	-	light responsive element
RcTNL68	TC-rich repeats	GTTTTCTTAC	607	-	defense and stress responsiveness
RcTNL68	Sp1	GGGCGG	565	-	light responsive element
RcTNL68	Box 4	ATTAAT	517	+	light responsive element
RcTNL68	chs-CMA2a	TCACTTGA	461	+	light responsive element
RcTNL68	TCT-motif	TCTTAC	397	+	light responsive element
RcTNL68	LTR	CCGAAA	242	-	low-temperature responsive element
RcTNL68	I-box	AGATAAGG	228	+	light responsive element
RcTNL68	I-box	AGATAAGG	205	+	light responsive element
RcTNL68	Box 4	ATTAAT	166	+	light responsive element
RcTNL68	Box 4	ATTAAT	145	+	light responsive element
RcTNL68	MBS	CAACTG	115	-	drought-inducibility
RcTNL69	P-box	CCTTTTG	1935	-	gibberellin-responsive element
RcTNL69	circadian	CAAAGATATC	1888	+	circadian control
RcTNL69	GC-motif	CCCCCG	1741	-	anoxic specific inducibility
RcTNL69	LTR	CCGAAA	1738	-	low-temperature responsive element
RcTNL69	GT1-motif	GGTTAA	1656	-	light responsive element
RcTNL69	LTR	CCGAAA	1514	+	low-temperature responsive element
RcTNL69	GT1-motif	GGTTAAT	1340	+	light responsive element
RcTNL69	ABRE	AACCCGG	1283	+	abscisic acid responsive element
RcTNL69	GC-motif	CCCCCG	1198	-	anoxic specific inducibility
RcTNL69	TGACG-motif	TGACG	1195	+	MeJA responsive element
RcTNL69	CGTCA-motif	CGTCA	1195	-	MeJA responsive element
RcTNL69	chs-CMA1a	TTACTTAA	1085	-	light responsive element
RcTNL69	MRE	AACCTAA	845	-	light responsive element
RcTNL69	ARE	AAACCA	803	-	anaerobic induction
RcTNL69	GT1-motif	GGTTAA	715	-	light responsive element
RcTNL69	Box 4	ATTAAT	364	+	light responsive element
RcTNL69	MRE	AACCTAA	239	-	light responsive element
RcTNL69	TGACG-motif	TGACG	75	-	MeJA responsive element
RcTNL69	CGTCA-motif	CGTCA	75	+	MeJA responsive element
RcTNL70	MBS	CAACTG	1896	-	drought-inducibility
RcTNL70	ACE	GCGACGTACC	1827	-	light responsive element
RcTNL70	G-box	TACGTG	1800	-	light responsive element
RcTNL70	ABRE	ACGTG	1800	-	abscisic acid responsive element
RcTNL70	LTR	CCGAAA	1670	+	low-temperature responsive element
RcTNL70	LTR	CCGAAA	1628	+	low-temperature responsive element
RcTNL70	I-box	AGATAAGG	1478	-	light responsive element
RcTNL70	TC-rich repeats	GTTTTCTTAC	1446	+	defense and stress responsiveness
RcTNL70	P-box	CCTTTTG	1264	-	gibberellin-responsive element
RcTNL70	TCCC-motif	TCTCCCT	1148	-	light responsive element
RcTNL70	TGA-element	AACGAC	1093	-	auxin-responsive element
RcTNL70	circadian	CAAAGATATC	1016	-	circadian control
RcTNL70	TC-rich repeats	ATTCTCTAAC	545	+	defense and stress responsiveness
RcTNL70	Box 4	ATTAAT	479	+	light responsive element
RcTNL70	GT1-motif	GGTTAA	217	+	light responsive element
RcTNL70	GT1-motif	GGTTAA	142	+	light responsive element
RcTNL71	TCT-motif	TCTTAC	1996	+	light responsive element
RcTNL71	Box 4	ATTAAT	1887	-	light responsive element
RcTNL71	Box 4	ATTAAT	1693	-	light responsive element
RcTNL71	O2-site	GATGA(C/T)(A/G)TG(A/G)	1682	-	zein metabolism regulation
RcTNL71	ABRE	GACACGTGGC	1670	-	abscisic acid responsive element
RcTNL71	TGACG-motif	TGACG	1585	+	MeJA responsive element
RcTNL71	CGTCA-motif	CGTCA	1585	-	MeJA responsive element
RcTNL71	Sp1	GGGCGG	1378	-	light responsive element
RcTNL71	Sp1	GGGCGG	1313	+	light responsive element
RcTNL71	MBSI	aaaAaaC(G/C)GTTA	1096	-	flavonoid biosynthetic genes regulation
RcTNL71	Sp1	GGGCGG	1022	-	light responsive element
RcTNL71	Sp1	GGGCGG	882	+	light responsive element
RcTNL71	GT1-motif	GGTTAA	810	-	light responsive element
RcTNL71	AE-box	AGAAACAA	520	+	light responsive element
RcTNL71	G-box	CACGTC	402	+	light responsive element
RcTNL71	ABRE	ACGTG	402	-	abscisic acid responsive element
RcTNL71	O2-site	GATGATGTGG	393	-	zein metabolism regulation
RcTNL71	AE-box	AGAAACTT	207	+	light responsive element
RcTNL71	MRE	AACCTAA	154	-	light responsive element
RcTNL72	ARE	AAACCA	1966	-	anaerobic induction
RcTNL72	CGTCA-motif	CGTCA	1875	-	MeJA responsive element
RcTNL72	TGACG-motif	TGACG	1875	+	MeJA responsive element
RcTNL72	MRE	AACCTAA	1534	+	light responsive element
RcTNL72	GARE-motif	TCTGTTG	1206	-	gibberellin-responsive element
RcTNL72	ARE	AAACCA	1094	-	anaerobic induction
RcTNL72	ATCT-motif	AATCTAATCC	1058	-	light responsive element
RcTNL72	ARE	AAACCA	1040	-	anaerobic induction
RcTNL72	circadian	CAAAGATATC	963	-	circadian control
RcTNL72	GT1-motif	GGTTAA	933	+	light responsive element
RcTNL72	TGA-element	AACGAC	860	+	auxin-responsive element
RcTNL72	circadian	CAAAGATATC	728	-	circadian control
RcTNL72	circadian	CAAAGATATC	724	+	circadian control
RcTNL72	CGTCA-motif	CGTCA	571	-	MeJA responsive element
RcTNL72	TGACG-motif	TGACG	571	+	MeJA responsive element
RcTNL72	ABRE	GCAACGTGTC	461	+	abscisic acid responsive element
RcTNL72	LTR	CCGAAA	317	-	low-temperature responsive element
RcTNL72	ABRE	ACGTG	299	+	abscisic acid responsive element
RcTNL72	ABRE	CACGTG	298	+	abscisic acid responsive element
RcTNL72	G-Box	CACGTG	298	+	light responsive element
RcTNL72	G-box	CACGTG	298	+	light responsive element
RcTNL72	chs-CMA2c	ATATACGTGAAGG	174	+	light responsive element
RcTNL73	ABRE	ACGTG	1978	-	abscisic acid responsive element
RcTNL73	G-box	TACGTG	1978	-	light responsive element
RcTNL73	ABRE	TACGTGTC	1976	-	abscisic acid responsive element
RcTNL73	MBS	CAACTG	1898	+	drought-inducibility
RcTNL73	ARE	AAACCA	1894	+	anaerobic induction
RcTNL73	G-box	TAACACGTAG	1861	-	light responsive element
RcTNL73	Box 4	ATTAAT	1811	-	light responsive element
RcTNL73	ARE	AAACCA	1754	+	anaerobic induction
RcTNL73	Box 4	ATTAAT	1557	-	light responsive element
RcTNL73	ARE	AAACCA	1509	-	anaerobic induction
RcTNL73	GARE-motif	TCTGTTG	1425	+	gibberellin-responsive element
RcTNL73	Gap-box	CAAATGAA(A/G)A	1394	-	light responsive element
RcTNL73	GT1-motif	GGTTAAT	1357	+	light responsive element
RcTNL73	TATC-box	TATCCCA	1187	+	gibberellin-responsive element
RcTNL73	ABRE	GACACGTGGC	1122	-	abscisic acid responsive element
RcTNL73	MRE	AACCTAA	1039	+	light responsive element
RcTNL73	Box 4	ATTAAT	1023	-	light responsive element
RcTNL73	MRE	AACCTAA	886	+	light responsive element
RcTNL73	Box 4	ATTAAT	853	+	light responsive element
RcTNL73	circadian	CAAAGATATC	815	-	circadian control
RcTNL73	AT1-motif	AATTATTTTTTATT	757	-	light responsive element
RcTNL73	ATCT-motif	AATCTAATCC	636	+	light responsive element
RcTNL73	circadian	CAAAGATATC	473	+	circadian control
RcTNL73	TCA-element	CCATCTTTTT	424	+	salicylic acid responsive element
RcTNL73	Box 4	ATTAAT	362	+	light responsive element
RcTNL73	TCT-motif	TCTTAC	279	+	light responsive element
RcTNL73	GT1-motif	GGTTAAT	265	+	light responsive element
RcTNL73	TCA-element	CCATCTTTTT	212	+	salicylic acid responsive element
RcTNL73	MBS	CAACTG	147	-	drought-inducibility
RcTNL73	LTR	CCGAAA	28	-	low-temperature responsive element
RcTNL74	circadian	CAAAGATATC	1960	+	circadian control
RcTNL74	CGTCA-motif	CGTCA	1781	+	MeJA responsive element
RcTNL74	TGACG-motif	TGACG	1781	-	MeJA responsive element
RcTNL74	O2-site	GATGA(C/T)(A/G)TG(A/G)	1609	+	zein metabolism regulation
RcTNL74	TATC-box	TATCCCA	1479	+	gibberellin-responsive element
RcTNL74	ARE	AAACCA	1449	+	anaerobic induction
RcTNL74	ARE	AAACCA	1414	+	anaerobic induction
RcTNL74	ARE	AAACCA	1206	+	anaerobic induction
RcTNL74	TGA-element	AACGAC	1080	-	auxin-responsive element
RcTNL74	MRE	AACCTAA	1063	+	light responsive element
RcTNL74	TCT-motif	TCTTAC	923	+	light responsive element
RcTNL74	CGTCA-motif	CGTCA	914	-	MeJA responsive element
RcTNL74	TGACG-motif	TGACG	914	+	MeJA responsive element
RcTNL74	GARE-motif	TCTGTTG	891	-	gibberellin-responsive element
RcTNL74	GARE-motif	TCTGTTG	615	-	gibberellin-responsive element
RcTNL74	ARE	AAACCA	398	+	anaerobic induction
RcTNL74	ARE	AAACCA	310	+	anaerobic induction
RcTNL74	TATC-box	TATCCCA	288	+	gibberellin-responsive element
RcTNL74	TCT-motif	TCTTAC	259	+	light responsive element
RcTNL74	ARE	AAACCA	218	+	anaerobic induction
RcTNL74	Box 4	ATTAAT	197	+	light responsive element
RcTNL74	GT1-motif	GGTTAA	191	-	light responsive element
RcTNL75	TGACG-motif	TGACG	1970	-	MeJA responsive element
RcTNL75	CGTCA-motif	CGTCA	1970	+	MeJA responsive element
RcTNL75	circadian	CAAAGATATC	1960	+	circadian control
RcTNL75	ABRE	ACGTG	1627	+	abscisic acid responsive element
RcTNL75	G-box	TACGTG	1626	+	light responsive element
RcTNL75	TCA-element	CCATCTTTTT	1591	+	salicylic acid responsive element
RcTNL75	TCA-element	CCATCTTTTT	1346	-	salicylic acid responsive element
RcTNL75	Box 4	ATTAAT	1291	-	light responsive element
RcTNL75	TC-rich repeats	GTTTTCTTAC	1231	+	defense and stress responsiveness
RcTNL75	AT1-motif	AATTATTTTTTATT	1187	-	light responsive element
RcTNL75	circadian	CAAAGATATC	1080	-	circadian control
RcTNL75	circadian	CAAAGATATC	1076	+	circadian control
RcTNL75	ATCT-motif	AATCTAATCC	1066	+	light responsive element
RcTNL75	circadian	CAAAGATATC	903	+	circadian control
RcTNL75	O2-site	GATGACATGG	827	-	zein metabolism regulation
RcTNL75	ARE	AAACCA	377	+	anaerobic induction
RcTNL75	GT1-motif	GGTTAA	336	+	light responsive element
RcTNL75	Box 4	ATTAAT	170	+	light responsive element
RcTNL75	LTR	CCGAAA	72	+	low-temperature responsive element
RcTNL75	O2-site	GATGATGTGG	50	-	zein metabolism regulation
RcTNL76	AE-box	AGAAACAA	1975	-	light responsive element
RcTNL76	Box 4	ATTAAT	1686	-	light responsive element
RcTNL76	GT1-motif	GGTTAA	1674	+	light responsive element
RcTNL76	ABRE	ACGTG	1619	+	abscisic acid responsive element
RcTNL76	G-box	TACGTG	1618	+	light responsive element
RcTNL76	P-box	CCTTTTG	1294	-	gibberellin-responsive element
RcTNL76	P-box	CCTTTTG	1286	+	gibberellin-responsive element
RcTNL76	P-box	CCTTTTG	1246	+	gibberellin-responsive element
RcTNL76	P-box	CCTTTTG	1213	+	gibberellin-responsive element
RcTNL76	ARE	AAACCA	975	-	anaerobic induction
RcTNL76	TC-rich repeats	ATTCTCTAAC	819	-	defense and stress responsiveness
RcTNL76	AE-box	AGAAACAA	774	-	light responsive element
RcTNL76	3-AF1 binding site	TAAGAGAGGAA	729	+	light responsive element
RcTNL76	GARE-motif	TCTGTTG	716	+	gibberellin-responsive element
RcTNL76	MBS	CAACTG	644	+	drought-inducibility
RcTNL76	ARE	AAACCA	524	-	anaerobic induction
RcTNL76	GA-motif	ATAGATAA	372	-	light responsive element
RcTNL76	ARE	AAACCA	142	-	anaerobic induction
RcTNL76	TCCC-motif	TCTCCCT	101	-	light responsive element
RcTNL76	ARE	AAACCA	66	-	anaerobic induction
RcTNL77	circadian	CAAAGATATC	1970	+	circadian control
RcTNL77	Box 4	ATTAAT	1878	-	light responsive element
RcTNL77	Box 4	ATTAAT	1794	-	light responsive element
RcTNL77	GT1-motif	GGTTAA	1782	+	light responsive element
RcTNL77	ABRE	ACGTG	1727	+	abscisic acid responsive element
RcTNL77	G-box	TACGTG	1726	+	light responsive element
RcTNL77	MBS	CAACTG	1229	-	drought-inducibility
RcTNL77	O2-site	GATGACATGG	1172	-	zein metabolism regulation
RcTNL77	Box 4	ATTAAT	1137	-	light responsive element
RcTNL77	AT1-motif	AATTATTTTTTATT	1130	-	light responsive element
RcTNL77	TC-rich repeats	ATTCTCTAAC	1108	-	defense and stress responsiveness
RcTNL77	Box 4	ATTAAT	1067	-	light responsive element
RcTNL77	AT1-motif	AATTATTTTTTATT	1060	-	light responsive element
RcTNL77	AE-box	AGAAACAA	940	-	light responsive element
RcTNL77	3-AF1 binding site	TAAGAGAGGAA	889	+	light responsive element
RcTNL77	MBS	CAACTG	769	+	drought-inducibility
RcTNL77	ARE	AAACCA	649	-	anaerobic induction
RcTNL77	MBS	CAACTG	411	-	drought-inducibility
RcTNL77	ARE	AAACCA	176	-	anaerobic induction
RcTNL78	circadian	CAAAGATATC	1952	+	circadian control
RcTNL78	TGA-element	AACGAC	1897	-	auxin-responsive element
RcTNL78	GT1-motif	GGTTAA	1706	+	light responsive element
RcTNL78	Gap-box	CAAATGAA(A/G)A	1620	-	light responsive element
RcTNL78	LTR	CCGAAA	1498	-	low-temperature responsive element
RcTNL78	ABRE	ACGTG	1396	+	abscisic acid responsive element
RcTNL78	G-Box	CACGTT	1395	-	light responsive element
RcTNL78	ARE	AAACCA	1219	+	anaerobic induction
RcTNL78	TC-rich repeats	ATTCTCTAAC	1020	-	defense and stress responsiveness
RcTNL78	Box 4	ATTAAT	984	+	light responsive element
RcTNL78	AT1-motif	AATTATTTTTTATT	977	-	light responsive element
RcTNL78	GATA-motif	GATAGGA	928	+	light responsive element
RcTNL78	AE-box	AGAAACAA	858	-	light responsive element
RcTNL78	MBS	CAACTG	737	+	drought-inducibility
RcTNL78	AAAC-motif	CAATCAAAACCT	622	-	light responsive element
RcTNL78	TCT-motif	TCTTAC	517	+	light responsive element
RcTNL78	GA-motif	ATAGATAA	478	-	light responsive element
RcTNL78	circadian	CAAAGATATC	450	+	circadian control
RcTNL78	I-box	cCATATCCAAT	366	-	light responsive element
RcTNL78	ARE	AAACCA	248	-	anaerobic induction
RcTNL78	ARE	AAACCA	38	+	anaerobic induction
RcTNL79	GT1-motif	GGTTAA	1697	+	light responsive element
RcTNL79	G-box	CACGAC	1374	+	light responsive element
RcTNL79	TCT-motif	TCTTAC	1366	+	light responsive element
RcTNL79	ARE	AAACCA	1140	-	anaerobic induction
RcTNL79	Box 4	ATTAAT	913	+	light responsive element
RcTNL79	Box 4	ATTAAT	875	+	light responsive element
RcTNL79	Box 4	ATTAAT	791	+	light responsive element
RcTNL79	ARE	AAACCA	552	-	anaerobic induction
RcTNL79	TCT-motif	TCTTAC	444	+	light responsive element
RcTNL79	ARE	AAACCA	312	-	anaerobic induction
RcTNL79	TGACG-motif	TGACG	304	+	MeJA responsive element
RcTNL79	CGTCA-motif	CGTCA	304	-	MeJA responsive element
RcTNL79	TCA-element	CCATCTTTTT	240	+	salicylic acid responsive element
RcTNL79	SARE	TTCGACCATCTT	235	+	salicylic acid responsive element
RcTNL79	LTR	CCGAAA	234	-	low-temperature responsive element
RcTNL79	AuxRR-core	GGTCCAT	205	+	auxin-responsive element
RcTNL79	TGACG-motif	TGACG	60	-	MeJA responsive element
RcTNL79	CGTCA-motif	CGTCA	60	+	MeJA responsive element
RcTNL80	TCCC-motif	TCTCCCT	1981	-	light responsive element
RcTNL80	TGA-element	AACGAC	1685	-	auxin-responsive element
RcTNL80	GARE-motif	TCTGTTG	1519	-	gibberellin-responsive element
RcTNL80	TGACG-motif	TGACG	1482	+	MeJA responsive element
RcTNL80	CGTCA-motif	CGTCA	1482	-	MeJA responsive element
RcTNL80	GATA-motif	GATAGGA	1454	+	light responsive element
RcTNL80	ARE	AAACCA	1401	+	anaerobic induction
RcTNL80	AAAC-motif	CAATCAAAACCT	1281	+	light responsive element
RcTNL80	ARE	AAACCA	1259	+	anaerobic induction
RcTNL80	AAAC-motif	CAATCAAAACCT	1225	+	light responsive element
RcTNL80	TGACG-motif	TGACG	967	-	MeJA responsive element
RcTNL80	CGTCA-motif	CGTCA	967	+	MeJA responsive element
RcTNL80	LAMP-element	CCTTATCCA	817	+	light responsive element
RcTNL80	GATA-motif	AAGGATAAGG	817	-	light responsive element
RcTNL80	P-box	CAACAAACCCCTT	784	+	light responsive element
RcTNL80	LTR	CCGAAA	566	+	low-temperature responsive element
RcTNL80	AE-box	AGAAACAA	441	+	light responsive element
RcTNL80	circadian	CAAAGATATC	297	-	circadian control
RcTNL80	Box 4	ATTAAT	276	+	light responsive element
RcTNL80	ARE	AAACCA	249	+	anaerobic induction
RcTNL80	GARE-motif	TCTGTTG	142	+	gibberellin-responsive element
RcTNL80	GATA-motif	AAGATAAGATT	115	-	light responsive element
RcTNL81	TCCC-motif	TCTCCCT	1958	+	light responsive element
RcTNL81	MBS	CAACTG	1928	+	drought-inducibility
RcTNL81	CGTCA-motif	CGTCA	1830	-	MeJA responsive element
RcTNL81	TGACG-motif	TGACG	1830	+	MeJA responsive element
RcTNL81	GT1-motif	GGTTAA	1647	+	light responsive element
RcTNL81	ABRE	ACGTG	1561	+	abscisic acid responsive element
RcTNL81	ABRE	CACGTG	1560	-	abscisic acid responsive element
RcTNL81	G-Box	CACGTG	1560	-	light responsive element
RcTNL81	G-box	CACGTG	1560	-	light responsive element
RcTNL81	ARE	AAACCA	1411	+	anaerobic induction
RcTNL81	LTR	CCGAAA	1297	+	low-temperature responsive element
RcTNL81	GT1-motif	GTGTGTGAA	1289	-	light responsive element
RcTNL81	AE-box	AGAAACAA	1157	+	light responsive element
RcTNL81	G-box	TAACACGTAG	1035	+	light responsive element
RcTNL81	ARE	AAACCA	1020	+	anaerobic induction
RcTNL81	MBS	CAACTG	982	+	drought-inducibility
RcTNL81	Box 4	ATTAAT	941	+	light responsive element
RcTNL81	MRE	AACCTAA	513	+	light responsive element
RcTNL82	I-box	gGATAAGGTG	1671	+	light responsive element
RcTNL82	MBS	CAACTG	1468	-	drought-inducibility
RcTNL82	GC-motif	CCCCCG	1330	-	anoxic specific inducibility
RcTNL82	CGTCA-motif	CGTCA	1302	-	MeJA responsive element
RcTNL82	TGACG-motif	TGACG	1302	+	MeJA responsive element
RcTNL82	Box 4	ATTAAT	1293	-	light responsive element
RcTNL82	G-box	CACGAC	966	+	light responsive element
RcTNL82	Box 4	ATTAAT	878	+	light responsive element
RcTNL82	circadian	CAAAGATATC	866	+	circadian control
RcTNL82	G-Box	CACGTT	754	+	light responsive element
RcTNL82	ABRE	ACGTG	754	-	abscisic acid responsive element
RcTNL82	ARE	AAACCA	601	-	anaerobic induction
RcTNL82	Box 4	ATTAAT	310	+	light responsive element
RcTNL82	GARE-motif	TCTGTTG	212	+	gibberellin-responsive element
RcTNL82	GT1-motif	GGTTAA	191	+	light responsive element
RcTNL82	ATCT-motif	AATCTAATCC	173	-	light responsive element
RcTNL82	TGA-element	AACGAC	139	+	auxin-responsive element
RcTNL82	LTR	CCGAAA	127	+	low-temperature responsive element
RcTNL83	ABRE	ACGTG	1855	+	abscisic acid responsive element
RcTNL83	G-Box	CACGTT	1854	-	light responsive element
RcTNL83	ACE	GACACGTATG	1852	-	light responsive element
RcTNL83	ATC-motif	TGCTATCCA	1686	-	light responsive element
RcTNL83	GATA-motif	AAGATAAGATT	1674	-	light responsive element
RcTNL83	G-box	TACGTG	1670	-	light responsive element
RcTNL83	ABRE	ACGTG	1670	-	abscisic acid responsive element
RcTNL83	I-box	gGATAAGGTG	1485	-	light responsive element
RcTNL83	O2-site	GATGA(C/T)(A/G)TG(A/G)	1454	-	zein metabolism regulation
RcTNL83	ATCT-motif	AATCTAATCC	1412	-	light responsive element
RcTNL83	G-Box	CACGTT	1305	+	light responsive element
RcTNL83	ABRE	ACGTG	1305	-	abscisic acid responsive element
RcTNL83	TGA-element	AACGAC	1227	+	auxin-responsive element
RcTNL83	AE-box	AGAAACTT	1162	-	light responsive element
RcTNL83	ABRE	ACGTG	671	+	abscisic acid responsive element
RcTNL83	G-Box	CACGTT	670	-	light responsive element
RcTNL83	G-box	CACGAC	659	-	light responsive element
RcTNL83	ARE	AAACCA	636	-	anaerobic induction
RcTNL83	I-box	cGATAAGGCG	315	+	light responsive element
RcTNL83	G-Box	CACGTT	124	+	light responsive element
RcTNL83	ABRE	ACGTG	124	-	abscisic acid responsive element
RcTNL83	TCT-motif	TCTTAC	57	+	light responsive element
RcTNL84	Box 4	ATTAAT	1847	-	light responsive element
RcTNL84	MBS	CAACTG	1611	+	drought-inducibility
RcTNL84	LTR	CCGAAA	1475	-	low-temperature responsive element
RcTNL84	TCT-motif	TCTTAC	1274	+	light responsive element
RcTNL84	TC-rich repeats	GTTTTCTTAC	1270	+	defense and stress responsiveness
RcTNL84	MBS	CAACTG	1226	+	drought-inducibility
RcTNL84	O2-site	GATGATGTGG	816	+	zein metabolism regulation
RcTNL84	ABRE	ACGTG	686	+	abscisic acid responsive element
RcTNL84	G-box	TACGTG	685	+	light responsive element
RcTNL84	ABRE	ACGTG	349	+	abscisic acid responsive element
RcTNL84	G-box	TACGTG	348	+	light responsive element
RcTNL84	G-box	CCACGTAA	347	-	light responsive element
RcTNL84	TCT-motif	TCTTAC	345	+	light responsive element
RcTNL84	ABRE	ACGTG	303	+	abscisic acid responsive element
RcTNL84	G-box	TACGTG	302	+	light responsive element
RcTNL84	Box II	ACACGTAGA	300	-	light responsive element
RcTNL84	ARE	AAACCA	270	+	anaerobic induction
RcTNL84	circadian	CAAAGATATC	149	+	circadian control
RcTNL84	TGACG-motif	TGACG	92	-	MeJA responsive element
RcTNL84	CGTCA-motif	CGTCA	92	+	MeJA responsive element
RcTNL85	Box 4	ATTAAT	1846	-	light responsive element
RcTNL85	ARE	AAACCA	1758	+	anaerobic induction
RcTNL85	GARE-motif	TCTGTTG	1725	-	gibberellin-responsive element
RcTNL85	LTR	CCGAAA	1486	-	low-temperature responsive element
RcTNL85	MBS	CAACTG	1235	+	drought-inducibility
RcTNL85	O2-site	GATGATGTGG	825	+	zein metabolism regulation
RcTNL85	ABRE	AACCCGG	816	-	abscisic acid responsive element
RcTNL85	ABRE	ACGTG	361	+	abscisic acid responsive element
RcTNL85	G-box	TACGTG	360	+	light responsive element
RcTNL85	G-box	CCACGTAA	359	-	light responsive element
RcTNL85	TCT-motif	TCTTAC	357	+	light responsive element
RcTNL85	TCCC-motif	TCTCCCT	336	+	light responsive element
RcTNL85	ABRE	ACGTG	315	+	abscisic acid responsive element
RcTNL85	G-box	TACGTG	314	+	light responsive element
RcTNL85	Box II	ACACGTAGA	312	-	light responsive element
RcTNL85	ARE	AAACCA	282	+	anaerobic induction
RcTNL85	MBS	CAACTG	274	+	drought-inducibility
RcTNL85	TGACG-motif	TGACG	104	-	MeJA responsive element
RcTNL85	CGTCA-motif	CGTCA	104	+	MeJA responsive element
RcTNL86	P-box	CCTTTTG	1932	-	gibberellin-responsive element
RcTNL86	ABRE	ACGTG	1857	+	abscisic acid responsive element
RcTNL86	G-Box	CACGTT	1856	-	light responsive element
RcTNL86	ARE	AAACCA	1799	-	anaerobic induction
RcTNL86	LTR	CCGAAA	1765	-	low-temperature responsive element
RcTNL86	ARE	AAACCA	1562	-	anaerobic induction
RcTNL86	G-box	CACGAC	1426	-	light responsive element
RcTNL86	Sp1	GGGCGG	1417	+	light responsive element
RcTNL86	TCCC-motif	TCTCCCT	1252	+	light responsive element
RcTNL86	TCA-element	CCATCTTTTT	1138	+	salicylic acid responsive element
RcTNL86	LTR	CCGAAA	1117	-	low-temperature responsive element
RcTNL86	TCCC-motif	TCTCCCT	1028	+	light responsive element
RcTNL86	MBSI	TTTTTACGGTTA	894	-	flavonoid biosynthetic genes regulation
RcTNL86	Box 4	ATTAAT	816	+	light responsive element
RcTNL86	Box 4	ATTAAT	635	+	light responsive element
RcTNL86	LTR	CCGAAA	628	+	low-temperature responsive element
RcTNL86	G-box	CACGAC	554	+	light responsive element
RcTNL86	LTR	CCGAAA	536	-	low-temperature responsive element
RcTNL86	TGACG-motif	TGACG	426	+	MeJA responsive element
RcTNL86	CGTCA-motif	CGTCA	426	-	MeJA responsive element
RcTNL86	GTGGC-motif	GATTCTGTGGC	393	-	light responsive element
RcTNL86	Box 4	ATTAAT	367	+	light responsive element
RcTNL86	ARE	AAACCA	243	-	anaerobic induction
RcTNL86	LTR	CCGAAA	181	-	low-temperature responsive element
RcTNL86	TC-rich repeats	ATTCTCTAAC	143	+	defense and stress responsiveness
RcTNL86	AuxRR-core	GGTCCAT	119	-	auxin-responsive element
RcTNL86	Sp1	GGGCGG	108	+	light responsive element
RcTNL86	ABRE	ACGTG	71	+	abscisic acid responsive element
RcTNL86	G-box	CACGTG	70	+	light responsive element
RcTNL86	ABRE	CACGTG	70	+	abscisic acid responsive element
RcTNL86	G-Box	CACGTG	70	+	light responsive element
RcTNL86	G-box	ACACGTGGC	68	-	light responsive element
RcTNL86	ABRE	GCAACGTGTC	68	+	abscisic acid responsive element
RcTNL86	G-box	tgACACGTGGCA	67	-	light responsive element
RcTNL86	G-box	ACACGTG(G/t)CACC	65	-	light responsive element
RcTNL86	ABRE	ACGTG	52	-	abscisic acid responsive element
RcTNL86	G-Box	CACGTT	52	+	light responsive element
RcTNL87	circadian	CAAAGATATC	1961	-	circadian control
RcTNL87	CGTCA-motif	CGTCA	1720	+	MeJA responsive element
RcTNL87	TGACG-motif	TGACG	1720	-	MeJA responsive element
RcTNL87	LTR	CCGAAA	1696	+	low-temperature responsive element
RcTNL87	TCA-element	CCATCTTTTT	1605	+	salicylic acid responsive element
RcTNL87	LTR	CCGAAA	1562	+	low-temperature responsive element
RcTNL87	ABRE	ACGTG	1540	+	abscisic acid responsive element
RcTNL87	G-box	CACGTC	1539	-	light responsive element
RcTNL87	GT1-motif	GGTTAA	1494	-	light responsive element
RcTNL87	GT1-motif	GGTTAAT	1493	-	light responsive element
RcTNL87	AuxRR-core	GGTCCAT	1488	+	auxin-responsive element
RcTNL87	ATC-motif	AGTAATCT	1394	-	light responsive element
RcTNL87	Box 4	ATTAAT	1374	-	light responsive element
RcTNL87	MRE	AACCTAA	1352	+	light responsive element
RcTNL87	LTR	CCGAAA	1178	-	low-temperature responsive element
RcTNL87	TC-rich repeats	GTTTTCTTAC	836	-	defense and stress responsiveness
RcTNL87	LTR	CCGAAA	797	-	low-temperature responsive element
RcTNL87	TCCC-motif	TCTCCCT	754	-	light responsive element
RcTNL87	ABRE	ACGTG	496	+	abscisic acid responsive element
RcTNL87	G-Box	CACGTT	495	-	light responsive element
RcTNL87	AE-box	AGAAACTT	340	+	light responsive element
RcTNL88	MBS	CAACTG	1963	+	drought-inducibility
RcTNL88	P-box	CCTTTTG	1950	-	gibberellin-responsive element
RcTNL88	CGTCA-motif	CGTCA	1638	+	MeJA responsive element
RcTNL88	TGACG-motif	TGACG	1638	-	MeJA responsive element
RcTNL88	ARE	AAACCA	1623	-	anaerobic induction
RcTNL88	Box 4	ATTAAT	1550	-	light responsive element
RcTNL88	GATA-motif	GATAGGA	1398	+	light responsive element
RcTNL88	ABRE	ACGTG	1336	+	abscisic acid responsive element
RcTNL88	G-Box	CACGTT	1335	-	light responsive element
RcTNL88	G-box	CACGAC	1324	-	light responsive element
RcTNL88	ARE	AAACCA	1301	-	anaerobic induction
RcTNL88	TCA-element	CCATCTTTTT	1112	-	salicylic acid responsive element
RcTNL88	I-box	cGATAAGGCG	979	+	light responsive element
RcTNL88	ABRE	ACGTG	792	-	abscisic acid responsive element
RcTNL88	G-Box	CACGTT	792	+	light responsive element
RcTNL88	TCT-motif	TCTTAC	725	+	light responsive element
RcTNL88	LTR	CCGAAA	610	+	low-temperature responsive element
RcTNL88	GATA-motif	AAGATAAGATT	547	+	light responsive element
RcTNL88	LTR	CCGAAA	519	-	low-temperature responsive element
RcTNL88	TCT-motif	TCTTAC	484	+	light responsive element
RcTNL88	CGTCA-motif	CGTCA	70	+	MeJA responsive element
RcTNL88	TGACG-motif	TGACG	70	-	MeJA responsive element
RcTNL89	G-box	TACGTG	1978	-	light responsive element
RcTNL89	ABRE	ACGTG	1978	-	abscisic acid responsive element
RcTNL89	ABRE	TACGTGTC	1976	-	abscisic acid responsive element
RcTNL89	ARE	AAACCA	1878	+	anaerobic induction
RcTNL89	ARE	AAACCA	1754	+	anaerobic induction
RcTNL89	ARE	AAACCA	1567	+	anaerobic induction
RcTNL89	ARE	AAACCA	1562	+	anaerobic induction
RcTNL89	TGACG-motif	TGACG	1428	-	MeJA responsive element
RcTNL89	CGTCA-motif	CGTCA	1428	+	MeJA responsive element
RcTNL89	ATCT-motif	AATCTAATCC	1347	-	light responsive element
RcTNL89	GT1-motif	GGTTAA	1184	+	light responsive element
RcTNL89	ARE	AAACCA	1177	+	anaerobic induction
RcTNL89	O2-site	GATGATGTGG	998	+	zein metabolism regulation
RcTNL89	LTR	CCGAAA	963	+	low-temperature responsive element
RcTNL89	O2-site	GATGACATGG	934	+	zein metabolism regulation
RcTNL89	TGACG-motif	TGACG	914	-	MeJA responsive element
RcTNL89	CGTCA-motif	CGTCA	914	+	MeJA responsive element
RcTNL89	G-box	CACGTC	912	+	light responsive element
RcTNL89	ABRE	ACGTG	912	-	abscisic acid responsive element
RcTNL89	Gap-box	CAAATGAA(A/G)A	802	+	light responsive element
RcTNL89	ABRE	ACGTG	442	-	abscisic acid responsive element
RcTNL89	G-Box	CACGTT	442	+	light responsive element
RcTNL89	TGACG-motif	TGACG	364	-	MeJA responsive element
RcTNL89	CGTCA-motif	CGTCA	364	+	MeJA responsive element
RcTNL89	MBSI	TTTTTACGGTTA	350	-	flavonoid biosynthetic genes regulation
RcTNL89	G-box	CACGAC	338	-	light responsive element
RcTNL89	TGACG-motif	TGACG	183	-	MeJA responsive element
RcTNL89	CGTCA-motif	CGTCA	183	+	MeJA responsive element
RcTNL89	GATA-motif	GATAGGG	93	-	light responsive element
RcTNL89	Sp1	GGGCGG	90	-	light responsive element
RcTNL89	ARE	AAACCA	70	+	anaerobic induction
RcTNL89	LTR	CCGAAA	59	+	low-temperature responsive element
RcTNL90	TCA-element	CCATCTTTTT	1899	+	salicylic acid responsive element
RcTNL90	ARE	AAACCA	1752	+	anaerobic induction
RcTNL90	TCT-motif	TCTTAC	1719	+	light responsive element
RcTNL90	ARE	AAACCA	1688	-	anaerobic induction
RcTNL90	GT1-motif	GGTTAAT	1682	+	light responsive element
RcTNL90	ABRE	ACGTG	1678	+	abscisic acid responsive element
RcTNL90	G-box	TACGTG	1677	+	light responsive element
RcTNL90	GARE-motif	TCTGTTG	1645	-	gibberellin-responsive element
RcTNL90	I-box	cCATATCCAAT	1392	-	light responsive element
RcTNL90	ABRE	TACGGTC	1284	+	abscisic acid responsive element
RcTNL90	GT1-motif	GGTTAA	1215	+	light responsive element
RcTNL90	GATA-motif	AAGGATAAGG	1053	-	light responsive element
RcTNL90	TGACG-motif	TGACG	1036	+	MeJA responsive element
RcTNL90	CGTCA-motif	CGTCA	1036	-	MeJA responsive element
RcTNL90	TGACG-motif	TGACG	918	-	MeJA responsive element
[truncated: 144 more rows]

## Sheet: Table S6
Table S6. Predicted binding sites on TNL genes targeted by miRNA in R. chinensis
Target_Acc.	miRNA_Acc.	miRNA Family	Expectation	miRNA_start	miRNA_end	Target_start	Target_end	miRNA_aligned_fragment	alignment	Target_aligned_fragment	Inhibition
RcTNL01	miR482b	miR482	4	1	22	676	697	UCUUUCCUAUCCCUCCCAUUCC	:: ::: :::: ::::: ::::	GGCAUGCGAGGCAUAGGUAAGA	Translation
RcTNL01	miR164a	miR164	4.5	1	21	785	804	UGGAGAAGCAGGGCACAUGCC	::: :::.::.:::::.:	ACAAUG-GCCUUGUUUCUCUA	Cleavage
RcTNL01	miR162a	miR162	5	1	21	403	423	UCGAUAAACCUCUGCAUCCAG	::: :::::::::: :.	GAACAUGAAGAGGUUUAUGGG	Cleavage
RcTNL01	miR162b	miR162	5	1	21	403	423	UCGAUAAACCUCUGCAUCCAG	::: :::::::::: :.	GAACAUGAAGAGGUUUAUGGG	Cleavage
RcTNL02	miR172i	miR172	5	1	21	2303	2323	GGAAUCUUGAUGAUGCUGCAU	:::::: . ::::.:: ::::	AUGCAGGGCCAUCGAGUUUCC	Cleavage
RcTNL02	miR172j	miR172	5	1	21	2303	2323	GGAAUCUUGAUGAUGCUGCAU	:::::: . ::::.:: ::::	AUGCAGGGCCAUCGAGUUUCC	Cleavage
RcTNL02	miR172k	miR172	5	1	21	2303	2323	GGAAUCUUGAUGAUGCUGCAU	:::::: . ::::.:: ::::	AUGCAGGGCCAUCGAGUUUCC	Cleavage
RcTNL02	miR172l	miR172	5	1	21	2303	2323	GGAAUCUUGAUGAUGCUGCAG	::::: . ::::.:: ::::	AUGCAGGGCCAUCGAGUUUCC	Cleavage
RcTNL02	miR482b	miR482	4.5	1	22	439	460	UCUUUCCUAUCCCUCCCAUUCC	:: ::: :.:: ::::: ::::	GGCAUGCGGGGCAUAGGUAAGA	Translation
RcTNL03	miR169b	miR169	5	1	22	3372	3393	UAGCCAAGGAUGAUUUGCCUGC	:: ::.:::: :. ::::::	UAAGUCAGAUCACCUGUGGCUA	Translation
RcTNL03	miR5225c	miR5225	5	1	22	986	1007	UCUGUCGUGGGUGAGAUGGUGC	: :.:::: .: :::: :::::	GAAUCAUCAUAACCACCACAGA	Translation
RcTNL03	miR7125	miR7125	4	1	21	3437	3457	CGAACUUAUUGCAACUAGCUU	:::::::.::::::.:	AUAACAGUUGCAGUAAGUUUG	Cleavage
RcTNL04	miR482b	miR482	4.5	1	22	667	688	UCUUUCCUAUCCCUCCCAUUCC	:: ::: :.:: ::::: ::::	GGCAUGCGGGGAAUAGGUAAGA	Translation
RcTNL04	miR169b	miR169	5	1	22	3279	3300	UAGCCAAGGAUGAUUUGCCUGC	:: ::.:::: :. ::::::	UAAGUCAGAUCACCUGUGGCUA	Translation
RcTNL05	miR482b	miR482	4.5	1	22	667	688	UCUUUCCUAUCCCUCCCAUUCC	:: ::: :.:: ::::: ::::	GGCAUGCGGGGCAUAGGUAAGA	Translation
RcTNL06	miR482b	miR482	4.5	1	22	676	697	UCUUUCCUAUCCCUCCCAUUCC	:: ::: :.:: ::::: ::::	GGCAUGCGGGGCAUAGGUAAGA	Translation
RcTNL06	miR169b	miR169	5	1	22	3333	3354	UAGCCAAGGAUGAUUUGCCUGC	: :: ::.:::: :. ::::::	GAAGUCAGAUCACCUGUGGCUA	Translation
RcTNL07	miR482b	miR482	4.5	1	22	676	697	UCUUUCCUAUCCCUCCCAUUCC	:: ::: :.:: ::::: ::::	GGCAUGCGGGGCAUAGGUAAGA	Translation
RcTNL07	miR169b	miR169	5	1	22	3333	3354	UAGCCAAGGAUGAUUUGCCUGC	:: ::.:::: :. ::::::	UGAGUCAGAUCACCUGUGGCUA	Translation
RcTNL07	miR5225c	miR5225	5	1	22	992	1013	UCUGUCGUGGGUGAGAUGGUGC	: :.:::: .: :::: :::::	GAAUCAUCAUAACCACCACAGA	Translation
RcTNL08	miR482b	miR482	4.5	1	22	670	691	UCUUUCCUAUCCCUCCCAUUCC	:: ::: :.:: ::::: ::::	GGCAUGCGGGGCAUAGGUAAGA	Translation
RcTNL08	miR156t	miR156	5	1	21	744	764	UUGACAGAAGAGAGAGAGCAC	::::.:::.::: :::.:.	CUGCUUUCUUUCUAAUGUUAG	Cleavage
RcTNL08	miR156u	miR156	5	1	21	744	764	UUGACAGAAGAGAGAGAGCAC	::::.:::.::: :::.:.	CUGCUUUCUUUCUAAUGUUAG	Cleavage
RcTNL08	miR156v	miR156	5	1	21	744	764	UUGACAGAAGAGAGAGAGCAC	::::.:::.::: :::.:.	CUGCUUUCUUUCUAAUGUUAG	Cleavage
RcTNL08	miR156w	miR156	5	1	21	744	764	UUGACAGAAGAGAGAGAGCAC	::::.:::.::: :::.:.	CUGCUUUCUUUCUAAUGUUAG	Cleavage
RcTNL08	miR156ad	miR156	5	1	20	744	763	UGACAGAAGAAAGUGAGCAC	::::. :::::: :::.:	CUGCUUUCUUUCUAAUGUUA	Cleavage
RcTNL08	miR156ae	miR156	5	1	20	744	763	UGACAGAAGAAAGUGAGCAC	::::. :::::: :::.:	CUGCUUUCUUUCUAAUGUUA	Cleavage
RcTNL08	miR5225c	miR5225	5	1	22	986	1007	UCUGUCGUGGGUGAGAUGGUGC	: :.:::: .: :::: :::::	GAAUCAUCAUAACCACCACAGA	Translation
RcTNL09	miR482b	miR482	4.5	1	22	664	685	UCUUUCCUAUCCCUCCCAUUCC	:: ::: :.:: ::::: ::::	GGCAUGCGGGGCAUAGGUAAGA	Translation
RcTNL09	miR169b	miR169	5	1	22	3300	3321	UAGCCAAGGAUGAUUUGCCUGC	:: ::.:::: :. ::::::	UGAGUCAGAUCACCUAUGGCUA	Translation
RcTNL10	miR482b	miR482	4.5	1	22	673	694	UCUUUCCUAUCCCUCCCAUUCC	:: ::: :.:: ::::: ::::	GGCAUGCGGGGCAUAGGUAAGA	Translation
RcTNL10	miR169b	miR169	5	1	22	3285	3306	UAGCCAAGGAUGAUUUGCCUGC	:: ::.:::: :. ::::::	UGAGUCAGAUCACCUGUGGCUA	Translation
RcTNL10	miR162a	miR162	5	1	21	400	420	UCGAUAAACCUCUGCAUCCAG	::: ::: ::::::::.	GAACAUGAAGAAGUUUAUCGG	Translation
RcTNL10	miR162b	miR162	5	1	21	400	420	UCGAUAAACCUCUGCAUCCAG	::: ::: ::::::::.	GAACAUGAAGAAGUUUAUCGG	Translation
RcTNL11	miR482b	miR482	4.5	1	22	670	691	UCUUUCCUAUCCCUCCCAUUCC	:: ::: :.:: ::::: ::::	GGCAUGCGGGGCAUAGGUAAGA	Translation
RcTNL12	miR159c	miR159	5	1	21	149	169	GAAUUCCUUCUCCUCUCCUUU	:::::::::.: ::::	UUGUGAGAGGAGAGGAAAUUG	Cleavage
RcTNL12	miR397a	miR397	5	1	21	672	692	UUGAGUGCAGCGUUGAUGAAA	:.. :...:.::.:.::::	CCUUGCCGGUGUUGUAUUCAA	Cleavage
RcTNL12	miR397b	miR397	5	1	21	672	692	UUGAGUGCAGCGUUGAUGAAA	:.. :...:.::.:.::::	CCUUGCCGGUGUUGUAUUCAA	Cleavage
RcTNL13	miR482b	miR482	4.5	1	22	682	703	UCUUUCCUAUCCCUCCCAUUCC	:: ::: :.:: ::::: ::::	GGCAUGCGGGGCAUAGGUAAGA	Translation
RcTNL13	miR169b	miR169	5	1	22	3474	3495	UAGCCAAGGAUGAUUUGCCUGC	:: ::.:::: :. ::::::	UAAGUCAGAUCACCUGUGGCUA	Translation
RcTNL13	miR7125	miR7125	4.5	1	21	3539	3559	CGAACUUAUUGCAACUAGCUU	::::::::.: ::::.:	GUAAUAGUUGCAGUCAGUUUG	Cleavage
RcTNL14	miR172a	miR172	5	1	20	2350	2369	AGAAUCUUGAUGAUGCUGCA	::.:: ::::.:::: :.:	UGUAGGUUCAUUAAGAAUUU	Cleavage
RcTNL14	miR172b	miR172	5	1	20	2350	2369	AGAAUCUUGAUGAUGCUGCA	::.:: ::::.:::: :.:	UGUAGGUUCAUUAAGAAUUU	Cleavage
RcTNL14	miR172c	miR172	5	1	20	2350	2369	AGAAUCUUGAUGAUGCUGCA	::.:: ::::.:::: :.:	UGUAGGUUCAUUAAGAAUUU	Cleavage
RcTNL14	miR172d	miR172	5	1	21	2349	2369	AGAAUCUUGAUGAUGCUGCAU	::.:: ::::.:::: :.:	CUGUAGGUUCAUUAAGAAUUU	Cleavage
RcTNL14	miR172e	miR172	5	1	21	2349	2369	AGAAUCUUGAUGAUGCUGCAU	::.:: ::::.:::: :.:	CUGUAGGUUCAUUAAGAAUUU	Cleavage
RcTNL14	miR172f	miR172	5	1	21	2349	2369	AGAAUCUUGAUGAUGCUGCAU	::.:: ::::.:::: :.:	CUGUAGGUUCAUUAAGAAUUU	Cleavage
RcTNL14	miR172g	miR172	5	1	21	2349	2369	AGAAUCUUGAUGAUGCUGCAU	::.:: ::::.:::: :.:	CUGUAGGUUCAUUAAGAAUUU	Cleavage
RcTNL14	miR172h	miR172	5	1	21	2349	2369	AGAAUCUUGAUGAUGCUGCAU	::.:: ::::.:::: :.:	CUGUAGGUUCAUUAAGAAUUU	Cleavage
RcTNL14	miR172m	miR172	5	1	21	2349	2369	AGAAUCUUGAUGAUGCUGCAG	:::.:: ::::.:::: :.:	CUGUAGGUUCAUUAAGAAUUU	Cleavage
RcTNL14	miR172n	miR172	5	1	21	2349	2369	AGAAUCUUGAUGAUGCUGCAG	:::.:: ::::.:::: :.:	CUGUAGGUUCAUUAAGAAUUU	Cleavage
RcTNL14	miR172o	miR172	5	1	21	2349	2369	AGAAUCUUGAUGAUGCUGCAG	:::.:: ::::.:::: :.:	CUGUAGGUUCAUUAAGAAUUU	Cleavage
RcTNL14	miR482d	miR482	4	1	21	1106	1126	AAUGGAAGGGUAGGAAAGAAG	::: :.: .:.::::::::	AAUCUCUUCAGCUCUUCCAUU	Cleavage
RcTNL14	miR156ab	miR156	5	1	21	737	757	UUGACAGAAGAUAGAGAGCAC	:::: ::.:.:::: :::	AAGCUCACUGUUUUCUUGCAA	Cleavage
RcTNL14	miR156ac	miR156	5	1	21	737	757	UUGACAGAAGAUAGAGAGCAC	:::: ::.:.:::: :::	AAGCUCACUGUUUUCUUGCAA	Cleavage
RcTNL14	miR7120a	miR7120	5	1	21	3250	3270	UGUUAUAUUGUCAGAUUGUCA	: ::::::::..:: .: .::	UUACAAUCUGGUAAAGUUGCA	Cleavage
RcTNL14	miR7120b	miR7120	5	1	21	3250	3270	UGUUAUAUUGUCAGAUUGUCA	: ::::::::..:: .: .::	UUACAAUCUGGUAAAGUUGCA	Cleavage
RcTNL14	miR164a	miR164	5	1	21	3385	3405	UGGAGAAGCAGGGCACAUGCC	: :::.:::.::.:.::	GCUCUCUGCUCUGUUUUUUCA	Cleavage
RcTNL14	miR7127a	miR7127	5	1	21	3787	3807	AUACUCAUCGAAUUUGUCAUA	: : ::: ::: :::::: ::	UCUCACAUAUUGGAUGAGAAU	Translation
RcTNL14	miR7127b	miR7127	5	1	21	3787	3807	AUACUCAUCGAAUUUGUCAUA	: : ::: ::: :::::: ::	UCUCACAUAUUGGAUGAGAAU	Translation
RcTNL14	miR391	miR391	5	1	21	2444	2464	UACGCAGGAGAGAUGACGCCG	::::::. ::: ::.:::	CCUCGUCAUUACUCAUGUGUA	Translation
RcTNL15	miR172a	miR172	4.5	1	20	2053	2072	AGAAUCUUGAUGAUGCUGCA	::::: : .::::::: :::	UGCAGAAGUAUCAAGAGUCU	Cleavage
RcTNL15	miR172a	miR172	5	1	20	2698	2716	AGAAUCUUGAUGAUGCUGCA	::::: ::.::::.: ::.:	UGCAG-AUUAUCAGGUUUUU	Cleavage
RcTNL15	miR172b	miR172	4.5	1	20	2053	2072	AGAAUCUUGAUGAUGCUGCA	::::: : .::::::: :::	UGCAGAAGUAUCAAGAGUCU	Cleavage
RcTNL15	miR172b	miR172	5	1	20	2698	2716	AGAAUCUUGAUGAUGCUGCA	::::: ::.::::.: ::.:	UGCAG-AUUAUCAGGUUUUU	Cleavage
RcTNL15	miR172c	miR172	4.5	1	20	2053	2072	AGAAUCUUGAUGAUGCUGCA	::::: : .::::::: :::	UGCAGAAGUAUCAAGAGUCU	Cleavage
RcTNL15	miR172c	miR172	5	1	20	2698	2716	AGAAUCUUGAUGAUGCUGCA	::::: ::.::::.: ::.:	UGCAG-AUUAUCAGGUUUUU	Cleavage
RcTNL15	miR172d	miR172	4.5	1	21	2052	2072	AGAAUCUUGAUGAUGCUGCAU	::::: : .::::::: :::	CUGCAGAAGUAUCAAGAGUCU	Cleavage
RcTNL15	miR172d	miR172	5	1	21	2697	2716	AGAAUCUUGAUGAUGCUGCAU	.::::: ::.::::.: ::.:	GUGCAG-AUUAUCAGGUUUUU	Cleavage
RcTNL15	miR172e	miR172	4.5	1	21	2052	2072	AGAAUCUUGAUGAUGCUGCAU	::::: : .::::::: :::	CUGCAGAAGUAUCAAGAGUCU	Cleavage
RcTNL15	miR172e	miR172	5	1	21	2697	2716	AGAAUCUUGAUGAUGCUGCAU	.::::: ::.::::.: ::.:	GUGCAG-AUUAUCAGGUUUUU	Cleavage
RcTNL15	miR172f	miR172	4.5	1	21	2052	2072	AGAAUCUUGAUGAUGCUGCAU	::::: : .::::::: :::	CUGCAGAAGUAUCAAGAGUCU	Cleavage
RcTNL15	miR172f	miR172	5	1	21	2697	2716	AGAAUCUUGAUGAUGCUGCAU	.::::: ::.::::.: ::.:	GUGCAG-AUUAUCAGGUUUUU	Cleavage
RcTNL15	miR172g	miR172	4.5	1	21	2052	2072	AGAAUCUUGAUGAUGCUGCAU	::::: : .::::::: :::	CUGCAGAAGUAUCAAGAGUCU	Cleavage
RcTNL15	miR172g	miR172	5	1	21	2697	2716	AGAAUCUUGAUGAUGCUGCAU	.::::: ::.::::.: ::.:	GUGCAG-AUUAUCAGGUUUUU	Cleavage
RcTNL15	miR172h	miR172	4.5	1	21	2052	2072	AGAAUCUUGAUGAUGCUGCAU	::::: : .::::::: :::	CUGCAGAAGUAUCAAGAGUCU	Cleavage
RcTNL15	miR172h	miR172	5	1	21	2697	2716	AGAAUCUUGAUGAUGCUGCAU	.::::: ::.::::.: ::.:	GUGCAG-AUUAUCAGGUUUUU	Cleavage
RcTNL15	miR172m	miR172	4.5	1	21	2052	2072	AGAAUCUUGAUGAUGCUGCAG	:::::: : .::::::: :::	CUGCAGAAGUAUCAAGAGUCU	Cleavage
RcTNL15	miR172m	miR172	5	1	21	2697	2716	AGAAUCUUGAUGAUGCUGCAG	::::: ::.::::.: ::.:	GUGCAG-AUUAUCAGGUUUUU	Cleavage
RcTNL15	miR172n	miR172	4.5	1	21	2052	2072	AGAAUCUUGAUGAUGCUGCAG	:::::: : .::::::: :::	CUGCAGAAGUAUCAAGAGUCU	Cleavage
RcTNL15	miR172n	miR172	5	1	21	2697	2716	AGAAUCUUGAUGAUGCUGCAG	::::: ::.::::.: ::.:	GUGCAG-AUUAUCAGGUUUUU	Cleavage
RcTNL15	miR172o	miR172	4.5	1	21	2052	2072	AGAAUCUUGAUGAUGCUGCAG	:::::: : .::::::: :::	CUGCAGAAGUAUCAAGAGUCU	Cleavage
RcTNL15	miR172o	miR172	5	1	21	2697	2716	AGAAUCUUGAUGAUGCUGCAG	::::: ::.::::.: ::.:	GUGCAG-AUUAUCAGGUUUUU	Cleavage
RcTNL15	miR172i	miR172	5	1	21	2052	2072	GGAAUCUUGAUGAUGCUGCAU	::::: : .::::::: ::.	CUGCAGAAGUAUCAAGAGUCU	Cleavage
RcTNL15	miR172j	miR172	5	1	21	2052	2072	GGAAUCUUGAUGAUGCUGCAU	::::: : .::::::: ::.	CUGCAGAAGUAUCAAGAGUCU	Cleavage
RcTNL15	miR172k	miR172	5	1	21	2052	2072	GGAAUCUUGAUGAUGCUGCAU	::::: : .::::::: ::.	CUGCAGAAGUAUCAAGAGUCU	Cleavage
RcTNL15	miR172l	miR172	5	1	21	2052	2072	GGAAUCUUGAUGAUGCUGCAG	:::::: : .::::::: ::.	CUGCAGAAGUAUCAAGAGUCU	Cleavage
RcTNL15	miR482b	miR482	4.5	1	22	670	691	UCUUUCCUAUCCCUCCCAUUCC	::.::::: ::: :.:: ::::	GGGAUGGGUGGGUUGGGUAAGA	Translation
RcTNL15	miR482a	miR482	4.5	1	22	668	689	UUCCCAAGCCCGCCCAUUCCUA	.::.:::::.:::.: :: ::	GGGGGAUGGGUGGGUUGGGUAA	Cleavage
RcTNL15	miR482c	miR482	3	1	22	670	691	UCUUUCCUAACCCUCCCAUUCC	::.::::: :::::.:: ::::	GGGAUGGGUGGGUUGGGUAAGA	Cleavage
RcTNL15	miR171c	miR171	5	1	21	2847	2867	UGAUUGAGCCGCGCCAAUAUC	:: :::: :.::.::::: :	AAUUUUGGAGUGGUUCAAUAA	Cleavage
RcTNL15	miR171d	miR171	5	1	21	2847	2867	UGAUUGAGCCGCGCCAAUAUC	:: :::: :.::.::::: :	AAUUUUGGAGUGGUUCAAUAA	Cleavage
RcTNL15	miR171e	miR171	5	1	21	2847	2867	UGAUUGAGCCGCGCCAAUAUC	:: :::: :.::.::::: :	AAUUUUGGAGUGGUUCAAUAA	Cleavage
RcTNL15	miR171a	miR171	5	1	21	2844	2864	UUGAGCCGCGUCAAUAUCUCC	:: :: :::. :.::.::::	UGAAAUUUUGGAGUGGUUCAA	Translation
RcTNL15	miR171b	miR171	5	1	21	2844	2864	UUGAGCCGCGUCAAUAUCUCC	:: :: :::. :.::.::::	UGAAAUUUUGGAGUGGUUCAA	Translation
RcTNL15	miR390a	miR390	5	1	21	178	198	AAGCUCAGGAGGGAUAGCGCC	:: :::.:::: :::::	ACAGCCAUCUCUCCGGAGCUC	Cleavage
RcTNL15	miR390b	miR390	5	1	21	178	198	AAGCUCAGGAGGGAUAGCGCC	:: :::.:::: :::::	ACAGCCAUCUCUCCGGAGCUC	Cleavage
RcTNL15	miR390c	miR390	5	1	21	178	198	AAGCUCAGGAGGGAUAGCGCC	:: :::.:::: :::::	ACAGCCAUCUCUCCGGAGCUC	Cleavage
RcTNL15	miR390d	miR390	5	1	21	178	198	AAGCUCAGGAGGGAUAGCGCC	:: :::.:::: :::::	ACAGCCAUCUCUCCGGAGCUC	Cleavage
RcTNL15	miR390e	miR390	5	1	21	178	198	AAGCUCAGGAGGGAUAGCGCC	:: :::.:::: :::::	ACAGCCAUCUCUCCGGAGCUC	Cleavage
RcTNL15	miR390f	miR390	5	1	21	178	198	AAGCUCAGGAGGGAUAGCGCC	:: :::.:::: :::::	ACAGCCAUCUCUCCGGAGCUC	Cleavage
RcTNL16	miR482b	miR482	2.5	1	22	778	799	UCUUUCCUAUCCCUCCCAUUCC	:: ::::: ::::: :::::::	GGUAUGGGUGGGAUUGGAAAGA	Cleavage
RcTNL16	miR482a	miR482	4.5	1	22	776	797	UUCCCAAGCCCGCCCAUUCCUA	:.:: :::::.::: :::: ::	UGGGUAUGGGUGGGAUUGGAAA	Cleavage
RcTNL16	miR482c	miR482	4	1	22	778	799	UCUUUCCUAACCCUCCCAUUCC	:: ::::: ::: : :::::::	GGUAUGGGUGGGAUUGGAAAGA	Translation
RcTNL16	miR171g	miR171	4.5	1	21	369	389	UGAUUGAGCCGUGCCAAUAUC	.:. ::::.:::::::: :	UGUGAAGGCAUGGCUCAAUGA	Cleavage
RcTNL16	miR171h	miR171	4.5	1	21	369	389	UGAUUGAGCCGUGCCAAUAUC	.:. ::::.:::::::: :	UGUGAAGGCAUGGCUCAAUGA	Cleavage
RcTNL16	miR7120a	miR7120	5	1	21	841	861	UGUUAUAUUGUCAGAUUGUCA	::: :.:::::: : :.::	CAACAUUUUGACAAAAAAGCA	Cleavage
RcTNL16	miR7120b	miR7120	5	1	21	841	861	UGUUAUAUUGUCAGAUUGUCA	::: :.:::::: : :.::	CAACAUUUUGACAAAAAAGCA	Cleavage
RcTNL16	miR858	miR858	4.5	1	21	134	154	UUCGUUGUCUGUUCGACCUGA	: ::.:::..::...:::.	AGAAGUUGAAUGGAUGGCGAG	Cleavage
RcTNL17	miR172a	miR172	4.5	1	20	1556	1575	AGAAUCUUGAUGAUGCUGCA	: ..::::.:: :.::::::	UAUGGCAUUAUAAGGAUUCU	Cleavage
RcTNL17	miR172b	miR172	4.5	1	20	1556	1575	AGAAUCUUGAUGAUGCUGCA	: ..::::.:: :.::::::	UAUGGCAUUAUAAGGAUUCU	Cleavage
RcTNL17	miR172c	miR172	4.5	1	20	1556	1575	AGAAUCUUGAUGAUGCUGCA	: ..::::.:: :.::::::	UAUGGCAUUAUAAGGAUUCU	Cleavage
RcTNL17	miR172d	miR172	4.5	1	21	1555	1575	AGAAUCUUGAUGAUGCUGCAU	: ..::::.:: :.::::::	UUAUGGCAUUAUAAGGAUUCU	Cleavage
RcTNL17	miR172e	miR172	4.5	1	21	1555	1575	AGAAUCUUGAUGAUGCUGCAU	: ..::::.:: :.::::::	UUAUGGCAUUAUAAGGAUUCU	Cleavage
RcTNL17	miR172f	miR172	4.5	1	21	1555	1575	AGAAUCUUGAUGAUGCUGCAU	: ..::::.:: :.::::::	UUAUGGCAUUAUAAGGAUUCU	Cleavage
RcTNL17	miR172g	miR172	4.5	1	21	1555	1575	AGAAUCUUGAUGAUGCUGCAU	: ..::::.:: :.::::::	UUAUGGCAUUAUAAGGAUUCU	Cleavage
RcTNL17	miR172h	miR172	4.5	1	21	1555	1575	AGAAUCUUGAUGAUGCUGCAU	: ..::::.:: :.::::::	UUAUGGCAUUAUAAGGAUUCU	Cleavage
RcTNL17	miR172m	miR172	4.5	1	21	1555	1575	AGAAUCUUGAUGAUGCUGCAG	.: ..::::.:: :.::::::	UUAUGGCAUUAUAAGGAUUCU	Cleavage
RcTNL17	miR172n	miR172	4.5	1	21	1555	1575	AGAAUCUUGAUGAUGCUGCAG	.: ..::::.:: :.::::::	UUAUGGCAUUAUAAGGAUUCU	Cleavage
RcTNL17	miR172o	miR172	4.5	1	21	1555	1575	AGAAUCUUGAUGAUGCUGCAG	.: ..::::.:: :.::::::	UUAUGGCAUUAUAAGGAUUCU	Cleavage
RcTNL17	miR172i	miR172	5	1	21	1555	1575	GGAAUCUUGAUGAUGCUGCAU	: ..::::.:: :.:::::.	UUAUGGCAUUAUAAGGAUUCU	Cleavage
RcTNL17	miR172j	miR172	5	1	21	1555	1575	GGAAUCUUGAUGAUGCUGCAU	: ..::::.:: :.:::::.	UUAUGGCAUUAUAAGGAUUCU	Cleavage
RcTNL17	miR172k	miR172	5	1	21	1555	1575	GGAAUCUUGAUGAUGCUGCAU	: ..::::.:: :.:::::.	UUAUGGCAUUAUAAGGAUUCU	Cleavage
RcTNL17	miR172l	miR172	5	1	21	1555	1575	GGAAUCUUGAUGAUGCUGCAG	.: ..::::.:: :.:::::.	UUAUGGCAUUAUAAGGAUUCU	Cleavage
RcTNL17	miR482b	miR482	4	1	22	667	688	UCUUUCCUAUCCCUCCCAUUCC	::.::: : :: :::::.::::	GGGAUGAGUGGAAUAGGGAAGA	Translation
RcTNL18	miR172a	miR172	5	1	20	1387	1406	AGAAUCUUGAUGAUGCUGCA	.: :::..:::: :::::	GAUAUCAUUGUCAAAAUUCU	Cleavage
RcTNL18	miR172b	miR172	5	1	20	1387	1406	AGAAUCUUGAUGAUGCUGCA	.: :::..:::: :::::	GAUAUCAUUGUCAAAAUUCU	Cleavage
RcTNL18	miR172c	miR172	5	1	20	1387	1406	AGAAUCUUGAUGAUGCUGCA	.: :::..:::: :::::	GAUAUCAUUGUCAAAAUUCU	Cleavage
RcTNL18	miR172d	miR172	5	1	21	1386	1406	AGAAUCUUGAUGAUGCUGCAU	.: :::..:::: :::::	GGAUAUCAUUGUCAAAAUUCU	Cleavage
RcTNL18	miR172e	miR172	5	1	21	1386	1406	AGAAUCUUGAUGAUGCUGCAU	.: :::..:::: :::::	GGAUAUCAUUGUCAAAAUUCU	Cleavage
RcTNL18	miR172f	miR172	5	1	21	1386	1406	AGAAUCUUGAUGAUGCUGCAU	.: :::..:::: :::::	GGAUAUCAUUGUCAAAAUUCU	Cleavage
RcTNL18	miR172g	miR172	5	1	21	1386	1406	AGAAUCUUGAUGAUGCUGCAU	.: :::..:::: :::::	GGAUAUCAUUGUCAAAAUUCU	Cleavage
RcTNL18	miR172h	miR172	5	1	21	1386	1406	AGAAUCUUGAUGAUGCUGCAU	.: :::..:::: :::::	GGAUAUCAUUGUCAAAAUUCU	Cleavage
RcTNL18	miR172m	miR172	5	1	21	1386	1406	AGAAUCUUGAUGAUGCUGCAG	.: :::..:::: :::::	GGAUAUCAUUGUCAAAAUUCU	Cleavage
RcTNL18	miR172n	miR172	5	1	21	1386	1406	AGAAUCUUGAUGAUGCUGCAG	.: :::..:::: :::::	GGAUAUCAUUGUCAAAAUUCU	Cleavage
RcTNL18	miR172o	miR172	5	1	21	1386	1406	AGAAUCUUGAUGAUGCUGCAG	.: :::..:::: :::::	GGAUAUCAUUGUCAAAAUUCU	Cleavage
RcTNL18	miR482b	miR482	3.5	1	22	682	703	UCUUUCCUAUCCCUCCCAUUCC	::::: :: :: ::::::::::	GGAAUUGGUGGAAUAGGAAAGA	Translation
RcTNL18	miR482c	miR482	5	1	22	682	703	UCUUUCCUAACCCUCCCAUUCC	::::: :: :: :::::::::	GGAAUUGGUGGAAUAGGAAAGA	Translation
RcTNL18	miR2118a	miR2118	4.5	1	22	671	692	CUACCGAUGCCACUAAGUCCCA	: ::: :: :::: ::.:::.:	UUGGAAUUUGUGGAAUUGGUGG	Cleavage
RcTNL18	miR2118b	miR2118	4.5	1	22	671	692	CUACCGAUGCCACUAAGUCCCA	: ::: :: :::: ::.:::.:	UUGGAAUUUGUGGAAUUGGUGG	Cleavage
RcTNL18	miR2118c	miR2118	4.5	1	22	671	692	CUACCGAUGCCACUAAGUCCCA	: ::: :: :::: ::.:::.:	UUGGAAUUUGUGGAAUUGGUGG	Cleavage
RcTNL19	miR396a	miR396	5	1	21	1352	1372	UUCCACAGCUUUCUUGAACAG	:::: :::::.:::::	AGUUUCAUGAAAGUUGUGGCU	Cleavage
RcTNL19	miR396b	miR396	5	1	21	1352	1372	UUCCACAGCUUUCUUGAACUG	:::: :::::.:::::	AGUUUCAUGAAAGUUGUGGCU	Cleavage
RcTNL19	miR396c	miR396	5	1	21	1352	1372	UUCCACAGCUUUCUUGAACUU	:. :::: :::::.:::::	AGUUUCAUGAAAGUUGUGGCU	Cleavage
RcTNL19	miR396d	miR396	5	1	21	1352	1372	UUCCACAGCUUUCUUGAACUU	:. :::: :::::.:::::	AGUUUCAUGAAAGUUGUGGCU	Cleavage
RcTNL19	miR396e	miR396	5	1	21	1352	1372	UUCCACAGCUUUCUUGAACUU	:. :::: :::::.:::::	AGUUUCAUGAAAGUUGUGGCU	Cleavage
RcTNL19	miR395a	miR395	4.5	1	21	2063	2083	CUGAAGUGUUUGGGGGAACUC	.:::: :::: ::.:::::	AGGUUCACCCAUCCAUUUCAG	Translation
RcTNL19	miR395b	miR395	4.5	1	21	2063	2083	CUGAAGUGUUUGGGGGAACUC	.:::: :::: ::.:::::	AGGUUCACCCAUCCAUUUCAG	Translation
RcTNL19	miR395c	miR395	4.5	1	21	2063	2083	CUGAAGUGUUUGGGGGAACUC	.:::: :::: ::.:::::	AGGUUCACCCAUCCAUUUCAG	Translation
RcTNL19	miR395d	miR395	4.5	1	21	2063	2083	CUGAAGUGUUUGGGGGAACUC	.:::: :::: ::.:::::	AGGUUCACCCAUCCAUUUCAG	Translation
RcTNL19	miR395e	miR395	4.5	1	21	2063	2083	CUGAAGUGUUUGGGGGAACUC	.:::: :::: ::.:::::	AGGUUCACCCAUCCAUUUCAG	Translation
RcTNL19	miR395f	miR395	4.5	1	21	2063	2083	CUGAAGUGUUUGGGGGAACUC	.:::: :::: ::.:::::	AGGUUCACCCAUCCAUUUCAG	Translation
RcTNL19	miR395g	miR395	4.5	1	21	2063	2083	CUGAAGUGUUUGGGGGAACUC	.:::: :::: ::.:::::	AGGUUCACCCAUCCAUUUCAG	Translation
RcTNL19	miR395h	miR395	4.5	1	21	2063	2083	CUGAAGUGUUUGGGGGAACUC	.:::: :::: ::.:::::	AGGUUCACCCAUCCAUUUCAG	Translation
RcTNL19	miR395i	miR395	4.5	1	21	2063	2083	CUGAAGUGUUUGGGGGAACUC	.:::: :::: ::.:::::	AGGUUCACCCAUCCAUUUCAG	Translation
RcTNL19	miR156p	miR156	5	1	21	2914	2934	CUGACAGAAGAUAGAGAGCAC	.:::::::::: ::: .:	CCAUUCUCUAUCUUGUGUAGG	Cleavage
RcTNL19	miR156q	miR156	5	1	21	2914	2934	CUGACAGAAGAUAGAGAGCAC	.:::::::::: ::: .:	CCAUUCUCUAUCUUGUGUAGG	Cleavage
RcTNL19	miR156r	miR156	5	1	21	2914	2934	CUGACAGAAGAUAGAGAGCAC	.:::::::::: ::: .:	CCAUUCUCUAUCUUGUGUAGG	Cleavage
RcTNL19	miR156s	miR156	5	1	21	2914	2934	CUGACAGAAGAUAGAGAGCAC	.:::::::::: ::: .:	CCAUUCUCUAUCUUGUGUAGG	Cleavage
RcTNL19	miR7120a	miR7120	5	1	21	2493	2514	UGUUAUAUUGUC-AGAUUGUCA	::::: : :.::::::.:::	GAACAAUAUCGGCAAUAUGACA	Cleavage
RcTNL19	miR7120b	miR7120	5	1	21	2493	2514	UGUUAUAUUGUC-AGAUUGUCA	::::: : :.::::::.:::	GAACAAUAUCGGCAAUAUGACA	Cleavage
RcTNL19	miR7127a	miR7127	4.5	1	21	1267	1287	AUACUCAUCGAAUUUGUCAUA	:::::...::: ::::: :::	UAUGAUGGAUUGGAUGAAUAU	Translation
RcTNL19	miR7127b	miR7127	4.5	1	21	1267	1287	AUACUCAUCGAAUUUGUCAUA	:::::...::: ::::: :::	UAUGAUGGAUUGGAUGAAUAU	Translation
RcTNL20	miR172a	miR172	4.5	1	20	2890	2908	AGAAUCUUGAUGAUGCUGCA	:::: ::.::::: :::.:	GGCAG-AUUAUCAAAAUUUU	Cleavage
RcTNL20	miR172a	miR172	5	1	20	2260	2279	AGAAUCUUGAUGAUGCUGCA	::::: : .::.:::: :::	UGCAGAAGUAUUAAGAGUCU	Cleavage
RcTNL20	miR172b	miR172	4.5	1	20	2890	2908	AGAAUCUUGAUGAUGCUGCA	:::: ::.::::: :::.:	GGCAG-AUUAUCAAAAUUUU	Cleavage
RcTNL20	miR172b	miR172	5	1	20	2260	2279	AGAAUCUUGAUGAUGCUGCA	::::: : .::.:::: :::	UGCAGAAGUAUUAAGAGUCU	Cleavage
RcTNL20	miR172c	miR172	4.5	1	20	2890	2908	AGAAUCUUGAUGAUGCUGCA	:::: ::.::::: :::.:	GGCAG-AUUAUCAAAAUUUU	Cleavage
RcTNL20	miR172c	miR172	5	1	20	2260	2279	AGAAUCUUGAUGAUGCUGCA	::::: : .::.:::: :::	UGCAGAAGUAUUAAGAGUCU	Cleavage
RcTNL20	miR172d	miR172	4.5	1	21	2889	2908	AGAAUCUUGAUGAUGCUGCAU	: :::: ::.::::: :::.:	AGGCAG-AUUAUCAAAAUUUU	Cleavage
RcTNL20	miR172d	miR172	5	1	21	2259	2279	AGAAUCUUGAUGAUGCUGCAU	::::: : .::.:::: :::	CUGCAGAAGUAUUAAGAGUCU	Cleavage
RcTNL20	miR172e	miR172	4.5	1	21	2889	2908	AGAAUCUUGAUGAUGCUGCAU	: :::: ::.::::: :::.:	AGGCAG-AUUAUCAAAAUUUU	Cleavage
RcTNL20	miR172e	miR172	5	1	21	2259	2279	AGAAUCUUGAUGAUGCUGCAU	::::: : .::.:::: :::	CUGCAGAAGUAUUAAGAGUCU	Cleavage
RcTNL20	miR172f	miR172	4.5	1	21	2889	2908	AGAAUCUUGAUGAUGCUGCAU	: :::: ::.::::: :::.:	AGGCAG-AUUAUCAAAAUUUU	Cleavage
RcTNL20	miR172f	miR172	5	1	21	2259	2279	AGAAUCUUGAUGAUGCUGCAU	::::: : .::.:::: :::	CUGCAGAAGUAUUAAGAGUCU	Cleavage
RcTNL20	miR172g	miR172	4.5	1	21	2889	2908	AGAAUCUUGAUGAUGCUGCAU	: :::: ::.::::: :::.:	AGGCAG-AUUAUCAAAAUUUU	Cleavage
RcTNL20	miR172g	miR172	5	1	21	2259	2279	AGAAUCUUGAUGAUGCUGCAU	::::: : .::.:::: :::	CUGCAGAAGUAUUAAGAGUCU	Cleavage
RcTNL20	miR172h	miR172	4.5	1	21	2889	2908	AGAAUCUUGAUGAUGCUGCAU	: :::: ::.::::: :::.:	AGGCAG-AUUAUCAAAAUUUU	Cleavage
RcTNL20	miR172h	miR172	5	1	21	2259	2279	AGAAUCUUGAUGAUGCUGCAU	::::: : .::.:::: :::	CUGCAGAAGUAUUAAGAGUCU	Cleavage
RcTNL20	miR172m	miR172	4.5	1	21	2889	2908	AGAAUCUUGAUGAUGCUGCAG	:::: ::.::::: :::.:	AGGCAG-AUUAUCAAAAUUUU	Cleavage
RcTNL20	miR172m	miR172	5	1	21	2259	2279	AGAAUCUUGAUGAUGCUGCAG	:::::: : .::.:::: :::	CUGCAGAAGUAUUAAGAGUCU	Cleavage
RcTNL20	miR172n	miR172	4.5	1	21	2889	2908	AGAAUCUUGAUGAUGCUGCAG	:::: ::.::::: :::.:	AGGCAG-AUUAUCAAAAUUUU	Cleavage
RcTNL20	miR172n	miR172	5	1	21	2259	2279	AGAAUCUUGAUGAUGCUGCAG	:::::: : .::.:::: :::	CUGCAGAAGUAUUAAGAGUCU	Cleavage
RcTNL20	miR172o	miR172	4.5	1	21	2889	2908	AGAAUCUUGAUGAUGCUGCAG	:::: ::.::::: :::.:	AGGCAG-AUUAUCAAAAUUUU	Cleavage
RcTNL20	miR172o	miR172	5	1	21	2259	2279	AGAAUCUUGAUGAUGCUGCAG	:::::: : .::.:::: :::	CUGCAGAAGUAUUAAGAGUCU	Cleavage
RcTNL20	miR172i	miR172	5	1	21	2889	2908	GGAAUCUUGAUGAUGCUGCAU	: :::: ::.::::: :::..	AGGCAG-AUUAUCAAAAUUUU	Cleavage
RcTNL20	miR172j	miR172	5	1	21	2889	2908	GGAAUCUUGAUGAUGCUGCAU	: :::: ::.::::: :::..	AGGCAG-AUUAUCAAAAUUUU	Cleavage
RcTNL20	miR172k	miR172	5	1	21	2889	2908	GGAAUCUUGAUGAUGCUGCAU	: :::: ::.::::: :::..	AGGCAG-AUUAUCAAAAUUUU	Cleavage
RcTNL20	miR172l	miR172	5	1	21	2889	2908	GGAAUCUUGAUGAUGCUGCAG	:::: ::.::::: :::..	AGGCAG-AUUAUCAAAAUUUU	Cleavage
RcTNL20	miR482b	miR482	3.5	1	22	670	691	UCUUUCCUAUCCCUCCCAUUCC	::.::::: :::.:.:: ::::	GGGAUGGGUGGGGUGGGUAAGA	Cleavage
RcTNL20	miR482c	miR482	4.5	1	22	670	691	UCUUUCCUAACCCUCCCAUUCC	::.::::: ::: :.:: ::::	GGGAUGGGUGGGGUGGGUAAGA	Translation
RcTNL20	miR396a	miR396	5	1	21	1967	1987	UUCCACAGCUUUCUUGAACAG	:::: :::.:.:::: .:	UGGUUCUUGAAGGUUGUGUGA	Cleavage
RcTNL20	miR396b	miR396	5	1	21	1967	1987	UUCCACAGCUUUCUUGAACUG	..:::: :::.:.:::: .:	UGGUUCUUGAAGGUUGUGUGA	Cleavage
RcTNL20	miR396c	miR396	5	1	21	1967	1987	UUCCACAGCUUUCUUGAACUU	.:::: :::.:.:::: .:	UGGUUCUUGAAGGUUGUGUGA	Cleavage
RcTNL20	miR396d	miR396	5	1	21	1967	1987	UUCCACAGCUUUCUUGAACUU	.:::: :::.:.:::: .:	UGGUUCUUGAAGGUUGUGUGA	Cleavage
RcTNL20	miR396e	miR396	5	1	21	1967	1987	UUCCACAGCUUUCUUGAACUU	.:::: :::.:.:::: .:	UGGUUCUUGAAGGUUGUGUGA	Cleavage
RcTNL20	miR171c	miR171	5	1	21	3045	3065	UGAUUGAGCCGCGCCAAUAUC	:: :::: :.::.::::: :	AAUUUUGGAGUGGUUCAAUAA	Cleavage
RcTNL20	miR171d	miR171	5	1	21	3045	3065	UGAUUGAGCCGCGCCAAUAUC	:: :::: :.::.::::: :	AAUUUUGGAGUGGUUCAAUAA	Cleavage
RcTNL20	miR171e	miR171	5	1	21	3045	3065	UGAUUGAGCCGCGCCAAUAUC	:: :::: :.::.::::: :	AAUUUUGGAGUGGUUCAAUAA	Cleavage
RcTNL20	miR171a	miR171	5	1	21	3042	3062	UUGAGCCGCGUCAAUAUCUCC	:: :: :::. :.::.::::	UGAAAUUUUGGAGUGGUUCAA	Translation
RcTNL20	miR171b	miR171	5	1	21	3042	3062	UUGAGCCGCGUCAAUAUCUCC	:: :: :::. :.::.::::	UGAAAUUUUGGAGUGGUUCAA	Translation
RcTNL20	miR390a	miR390	5	1	21	178	198	AAGCUCAGGAGGGAUAGCGCC	:: :::.:::: :::::	ACAGCCAUCUCUCCGGAGCUC	Cleavage
RcTNL20	miR390b	miR390	5	1	21	178	198	AAGCUCAGGAGGGAUAGCGCC	:: :::.:::: :::::	ACAGCCAUCUCUCCGGAGCUC	Cleavage
RcTNL20	miR390c	miR390	5	1	21	178	198	AAGCUCAGGAGGGAUAGCGCC	:: :::.:::: :::::	ACAGCCAUCUCUCCGGAGCUC	Cleavage
RcTNL20	miR390d	miR390	5	1	21	178	198	AAGCUCAGGAGGGAUAGCGCC	:: :::.:::: :::::	ACAGCCAUCUCUCCGGAGCUC	Cleavage
RcTNL20	miR390e	miR390	5	1	21	178	198	AAGCUCAGGAGGGAUAGCGCC	:: :::.:::: :::::	ACAGCCAUCUCUCCGGAGCUC	Cleavage
RcTNL20	miR390f	miR390	5	1	21	178	198	AAGCUCAGGAGGGAUAGCGCC	:: :::.:::: :::::	ACAGCCAUCUCUCCGGAGCUC	Cleavage
RcTNL20	miR828a	miR828	5	1	22	3536	3557	UCUUGCUCAAAUGAGUAUUCCA	::: ::: ::::::::.	GCAAAUCAGCAUAUGAGCAAGG	Translation
RcTNL20	miR828b	miR828	5	1	22	3536	3557	UCUUGCUCAAAUGAGUAUUCCA	::: ::: ::::::::.	GCAAAUCAGCAUAUGAGCAAGG	Translation
RcTNL21	miR172a	miR172	4.5	1	20	2638	2656	AGAAUCUUGAUGAUGCUGCA	:::: ::.::::: :::.:	GGCAG-AUUAUCAAAAUUUU	Cleavage
RcTNL21	miR172a	miR172	5	1	20	2008	2027	AGAAUCUUGAUGAUGCUGCA	::::: : .::.:::: :::	UGCAGAAAUAUUAAGAGUCU	Cleavage
RcTNL21	miR172b	miR172	4.5	1	20	2638	2656	AGAAUCUUGAUGAUGCUGCA	:::: ::.::::: :::.:	GGCAG-AUUAUCAAAAUUUU	Cleavage
RcTNL21	miR172b	miR172	5	1	20	2008	2027	AGAAUCUUGAUGAUGCUGCA	::::: : .::.:::: :::	UGCAGAAAUAUUAAGAGUCU	Cleavage
RcTNL21	miR172c	miR172	4.5	1	20	2638	2656	AGAAUCUUGAUGAUGCUGCA	:::: ::.::::: :::.:	GGCAG-AUUAUCAAAAUUUU	Cleavage
RcTNL21	miR172c	miR172	5	1	20	2008	2027	AGAAUCUUGAUGAUGCUGCA	::::: : .::.:::: :::	UGCAGAAAUAUUAAGAGUCU	Cleavage
RcTNL21	miR172d	miR172	4.5	1	21	2637	2656	AGAAUCUUGAUGAUGCUGCAU	: :::: ::.::::: :::.:	AGGCAG-AUUAUCAAAAUUUU	Cleavage
RcTNL21	miR172d	miR172	5	1	21	2007	2027	AGAAUCUUGAUGAUGCUGCAU	::::: : .::.:::: :::	CUGCAGAAAUAUUAAGAGUCU	Cleavage
RcTNL21	miR172e	miR172	4.5	1	21	2637	2656	AGAAUCUUGAUGAUGCUGCAU	: :::: ::.::::: :::.:	AGGCAG-AUUAUCAAAAUUUU	Cleavage
RcTNL21	miR172e	miR172	5	1	21	2007	2027	AGAAUCUUGAUGAUGCUGCAU	::::: : .::.:::: :::	CUGCAGAAAUAUUAAGAGUCU	Cleavage
RcTNL21	miR172f	miR172	4.5	1	21	2637	2656	AGAAUCUUGAUGAUGCUGCAU	: :::: ::.::::: :::.:	AGGCAG-AUUAUCAAAAUUUU	Cleavage
RcTNL21	miR172f	miR172	5	1	21	2007	2027	AGAAUCUUGAUGAUGCUGCAU	::::: : .::.:::: :::	CUGCAGAAAUAUUAAGAGUCU	Cleavage
RcTNL21	miR172g	miR172	4.5	1	21	2637	2656	AGAAUCUUGAUGAUGCUGCAU	: :::: ::.::::: :::.:	AGGCAG-AUUAUCAAAAUUUU	Cleavage
RcTNL21	miR172g	miR172	5	1	21	2007	2027	AGAAUCUUGAUGAUGCUGCAU	::::: : .::.:::: :::	CUGCAGAAAUAUUAAGAGUCU	Cleavage
RcTNL21	miR172h	miR172	4.5	1	21	2637	2656	AGAAUCUUGAUGAUGCUGCAU	: :::: ::.::::: :::.:	AGGCAG-AUUAUCAAAAUUUU	Cleavage
RcTNL21	miR172h	miR172	5	1	21	2007	2027	AGAAUCUUGAUGAUGCUGCAU	::::: : .::.:::: :::	CUGCAGAAAUAUUAAGAGUCU	Cleavage
RcTNL21	miR172m	miR172	4.5	1	21	2637	2656	AGAAUCUUGAUGAUGCUGCAG	:::: ::.::::: :::.:	AGGCAG-AUUAUCAAAAUUUU	Cleavage
RcTNL21	miR172m	miR172	5	1	21	2007	2027	AGAAUCUUGAUGAUGCUGCAG	:::::: : .::.:::: :::	CUGCAGAAAUAUUAAGAGUCU	Cleavage
RcTNL21	miR172n	miR172	4.5	1	21	2637	2656	AGAAUCUUGAUGAUGCUGCAG	:::: ::.::::: :::.:	AGGCAG-AUUAUCAAAAUUUU	Cleavage
RcTNL21	miR172n	miR172	5	1	21	2007	2027	AGAAUCUUGAUGAUGCUGCAG	:::::: : .::.:::: :::	CUGCAGAAAUAUUAAGAGUCU	Cleavage
RcTNL21	miR172o	miR172	4.5	1	21	2637	2656	AGAAUCUUGAUGAUGCUGCAG	:::: ::.::::: :::.:	AGGCAG-AUUAUCAAAAUUUU	Cleavage
RcTNL21	miR172o	miR172	5	1	21	2007	2027	AGAAUCUUGAUGAUGCUGCAG	:::::: : .::.:::: :::	CUGCAGAAAUAUUAAGAGUCU	Cleavage
RcTNL21	miR172i	miR172	5	1	21	2637	2656	GGAAUCUUGAUGAUGCUGCAU	: :::: ::.::::: :::..	AGGCAG-AUUAUCAAAAUUUU	Cleavage
RcTNL21	miR172j	miR172	5	1	21	2637	2656	GGAAUCUUGAUGAUGCUGCAU	: :::: ::.::::: :::..	AGGCAG-AUUAUCAAAAUUUU	Cleavage
RcTNL21	miR172k	miR172	5	1	21	2637	2656	GGAAUCUUGAUGAUGCUGCAU	: :::: ::.::::: :::..	AGGCAG-AUUAUCAAAAUUUU	Cleavage
RcTNL21	miR172l	miR172	5	1	21	2637	2656	GGAAUCUUGAUGAUGCUGCAG	:::: ::.::::: :::..	AGGCAG-AUUAUCAAAAUUUU	Cleavage
RcTNL21	miR482b	miR482	3.5	1	22	625	646	UCUUUCCUAUCCCUCCCAUUCC	::.::::: :::.:.:: ::::	GGGAUGGGUGGGGUGGGUAAGA	Cleavage
RcTNL21	miR482c	miR482	4.5	1	22	625	646	UCUUUCCUAACCCUCCCAUUCC	::.::::: ::: :.:: ::::	GGGAUGGGUGGGGUGGGUAAGA	Translation
RcTNL21	miR171c	miR171	5	1	21	2793	2813	UGAUUGAGCCGCGCCAAUAUC	:: :::: :.::.::::: :	AAUUUUGGAGUGGUUCAAUAA	Cleavage
RcTNL21	miR171d	miR171	5	1	21	2793	2813	UGAUUGAGCCGCGCCAAUAUC	:: :::: :.::.::::: :	AAUUUUGGAGUGGUUCAAUAA	Cleavage
RcTNL21	miR171e	miR171	5	1	21	2793	2813	UGAUUGAGCCGCGCCAAUAUC	:: :::: :.::.::::: :	AAUUUUGGAGUGGUUCAAUAA	Cleavage
RcTNL21	miR171a	miR171	5	1	21	2790	2810	UUGAGCCGCGUCAAUAUCUCC	:: :: :::. :.::.::::	UGAAAUUUUGGAGUGGUUCAA	Translation
RcTNL21	miR171b	miR171	5	1	21	2790	2810	UUGAGCCGCGUCAAUAUCUCC	:: :: :::. :.::.::::	UGAAAUUUUGGAGUGGUUCAA	Translation
RcTNL21	miR390a	miR390	5	1	21	133	153	AAGCUCAGGAGGGAUAGCGCC	:: :::.:::: :::::	ACAGCCAUCUCUCCGGAGCUC	Cleavage
RcTNL21	miR390b	miR390	5	1	21	133	153	AAGCUCAGGAGGGAUAGCGCC	:: :::.:::: :::::	ACAGCCAUCUCUCCGGAGCUC	Cleavage
RcTNL21	miR390c	miR390	5	1	21	133	153	AAGCUCAGGAGGGAUAGCGCC	:: :::.:::: :::::	ACAGCCAUCUCUCCGGAGCUC	Cleavage
RcTNL21	miR390d	miR390	5	1	21	133	153	AAGCUCAGGAGGGAUAGCGCC	:: :::.:::: :::::	ACAGCCAUCUCUCCGGAGCUC	Cleavage
RcTNL21	miR390e	miR390	5	1	21	133	153	AAGCUCAGGAGGGAUAGCGCC	:: :::.:::: :::::	ACAGCCAUCUCUCCGGAGCUC	Cleavage
RcTNL21	miR390f	miR390	5	1	21	133	153	AAGCUCAGGAGGGAUAGCGCC	:: :::.:::: :::::	ACAGCCAUCUCUCCGGAGCUC	Cleavage
RcTNL21	miR828a	miR828	5	1	22	3284	3305	UCUUGCUCAAAUGAGUAUUCCA	::: ::: ::::::::.	GCAAAUCAGCAUAUGAGCAAGG	Translation
RcTNL21	miR828b	miR828	5	1	22	3284	3305	UCUUGCUCAAAUGAGUAUUCCA	::: ::: ::::::::.	GCAAAUCAGCAUAUGAGCAAGG	Translation
RcTNL22	miR169e	miR169	5	1	22	2532	2553	UGAAGAGAAGAGCGUUGUUUGG	.::.:.:: :::.:: :::	AAUGACGAUGCCCUUUUCAUCA	Translation
RcTNL22	miR169f	miR169	5	1	22	2532	2553	UGAAGAGAAGAGCGUUGUUUGG	.::.:.:: :::.:: :::	AAUGACGAUGCCCUUUUCAUCA	Translation
RcTNL22	miR7128	miR7128	5	1	21	1030	1050	AUCAUUAACACUUAAUAACGA	.::: :::::: :.::::	AUGUUUCUAAGUGAUGAUGAA	Cleavage
RcTNL23	miR396a	miR396	4.5	1	21	1367	1387	UUCCACAGCUUUCUUGAACAG	:::: .:::::.:::::	AAGUUCUGGAAAGUUGUGGUU	Cleavage
RcTNL23	miR396a	miR396	5	1	21	853	873	UUCCACAGCUUUCUUGAACAG	::::::: .:.: :::::	GGCUUCAAGAUGGUUAUGGAA	Translation
RcTNL23	miR396b	miR396	4.5	1	21	1367	1387	UUCCACAGCUUUCUUGAACUG	::::: .:::::.:::::	AAGUUCUGGAAAGUUGUGGUU	Cleavage
RcTNL23	miR396b	miR396	5	1	21	853	873	UUCCACAGCUUUCUUGAACUG	::::::: .:.: :::::	GGCUUCAAGAUGGUUAUGGAA	Translation
RcTNL23	miR396c	miR396	4.5	1	21	1367	1387	UUCCACAGCUUUCUUGAACUU	:::::: .:::::.:::::	AAGUUCUGGAAAGUUGUGGUU	Cleavage
RcTNL23	miR396c	miR396	5	1	21	853	873	UUCCACAGCUUUCUUGAACUU	::::::: .:.: :::::	GGCUUCAAGAUGGUUAUGGAA	Translation
RcTNL23	miR396d	miR396	4.5	1	21	1367	1387	UUCCACAGCUUUCUUGAACUU	:::::: .:::::.:::::	AAGUUCUGGAAAGUUGUGGUU	Cleavage
RcTNL23	miR396d	miR396	5	1	21	853	873	UUCCACAGCUUUCUUGAACUU	::::::: .:.: :::::	GGCUUCAAGAUGGUUAUGGAA	Translation
RcTNL23	miR396e	miR396	4.5	1	21	1367	1387	UUCCACAGCUUUCUUGAACUU	:::::: .:::::.:::::	AAGUUCUGGAAAGUUGUGGUU	Cleavage
RcTNL23	miR396e	miR396	5	1	21	853	873	UUCCACAGCUUUCUUGAACUU	::::::: .:.: :::::	GGCUUCAAGAUGGUUAUGGAA	Translation
RcTNL23	miR396f	miR396	5	1	21	1367	1387	UUCCACGGCUUUCUUGAACUG	::::: .:::::..::::	AAGUUCUGGAAAGUUGUGGUU	Cleavage
RcTNL23	miR396g	miR396	5	1	21	1367	1387	UUCCACGGCUUUCUUGAACUG	::::: .:::::..::::	AAGUUCUGGAAAGUUGUGGUU	Cleavage
RcTNL23	miR7120a	miR7120	5	1	21	2601	2621	UGUUAUAUUGUCAGAUUGUCA	.::::::::...::: :.	CUGCAAUCUGAUGGUAUUAUC	Cleavage
RcTNL23	miR7120b	miR7120	5	1	21	2601	2621	UGUUAUAUUGUCAGAUUGUCA	.::::::::...::: :.	CUGCAAUCUGAUGGUAUUAUC	Cleavage
RcTNL23	miR7128	miR7128	5	1	21	1039	1059	AUCAUUAACACUUAAUAACGA	:: ::::::: :.::::	AAAUUUUUAAGUGAUGAUGAA	Cleavage
RcTNL24	miR482b	miR482	3	1	22	673	694	UCUUUCCUAUCCCUCCCAUUCC	:: ::::: :: :::::.::::	GGUAUGGGUGGUAUAGGGAAGA	Translation
RcTNL24	miR482c	miR482	4.5	1	22	673	694	UCUUUCCUAACCCUCCCAUUCC	:: ::::: :: ::::.::::	GGUAUGGGUGGUAUAGGGAAGA	Translation
RcTNL24	miR166a	miR166	5	1	21	4384	4404	UCGGACCAGGCUUCAUUCCCC	: ::: ::: ::: :::::	AAGAAAUUAAGACUGCUCCGA	Translation
RcTNL24	miR166b	miR166	5	1	21	4384	4404	UCGGACCAGGCUUCAUUCCCC	: ::: ::: ::: :::::	AAGAAAUUAAGACUGCUCCGA	Translation
RcTNL24	miR166c	miR166	5	1	21	4384	4404	UCGGACCAGGCUUCAUUCCCC	: ::: ::: ::: :::::	AAGAAAUUAAGACUGCUCCGA	Translation
RcTNL24	miR166d	miR166	5	1	21	4384	4404	UCGGACCAGGCUUCAUUCCCC	: ::: ::: ::: :::::	AAGAAAUUAAGACUGCUCCGA	Translation
RcTNL24	miR166e	miR166	5	1	21	4384	4404	UCGGACCAGGCUUCAUUCCCC	: ::: ::: ::: :::::	AAGAAAUUAAGACUGCUCCGA	Translation
RcTNL24	miR166f	miR166	5	1	21	4384	4404	UCGGACCAGGCUUCAUUCCCC	: ::: ::: ::: :::::	AAGAAAUUAAGACUGCUCCGA	Translation
RcTNL24	miR166g	miR166	5	1	21	4384	4404	UCGGACCAGGCUUCAUUCCCC	: ::: ::: ::: :::::	AAGAAAUUAAGACUGCUCCGA	Translation
RcTNL24	miR166h	miR166	5	1	21	4384	4404	UCGGACCAGGCUUCAUUCCCC	: ::: ::: ::: :::::	AAGAAAUUAAGACUGCUCCGA	Translation
RcTNL24	miR166i	miR166	5	1	21	4384	4404	UCGGACCAGGCUUCAUUCCCC	: ::: ::: ::: :::::	AAGAAAUUAAGACUGCUCCGA	Translation
RcTNL24	miR164b	miR164	5	1	21	4984	5004	UGGAGAAGCAGGGCACGUGCA	:::::: :::.::. ::::.	UGCACGAGCCUUGUCUCUCUU	Cleavage
RcTNL24	miR164c	miR164	5	1	21	4984	5004	UGGAGAAGCAGGGCACGUGCA	:::::: :::.::. ::::.	UGCACGAGCCUUGUCUCUCUU	Cleavage
RcTNL24	miR164d	miR164	5	1	21	4984	5004	UGGAGAAGCAGGGCACGUGCA	:::::: :::.::. ::::.	UGCACGAGCCUUGUCUCUCUU	Cleavage
RcTNL24	miR164e	miR164	5	1	21	4984	5004	UGGAGAAGCAGGGCACGUGCA	:::::: :::.::. ::::.	UGCACGAGCCUUGUCUCUCUU	Cleavage
RcTNL24	miR164f	miR164	5	1	21	4984	5004	UGGAGAAGCAGGGCACGUGCA	:::::: :::.::. ::::.	UGCACGAGCCUUGUCUCUCUU	Cleavage
RcTNL24	miR408a	miR408	4.5	1	21	5248	5268	AUGCACUGCCUCUUCCCUGGC	: :::.:.::.::::::	GAGAUGGAGGGGGUAGUGCAA	Cleavage
RcTNL24	miR535a	miR535	4	1	21	2943	2963	UGACAACGAGAGAGAGCACGC	:::::::::: :::::.	UGUUGCUCUCUCUGGUUGUUC	Cleavage
RcTNL24	miR535d	miR535	4.5	1	21	2943	2963	UGACGACGAGAGAGAGCACGC	:::::::::: ::.::.	UGUUGCUCUCUCUGGUUGUUC	Cleavage
RcTNL25	miR482b	miR482	4	1	22	1249	1270	UCUUUCCUAUCCCUCCCAUUCC	:::::: :::: ::::: ::::	GGAAUGCGAGGAAUAGGUAAGA	Translation
RcTNL25	miR396a	miR396	4	1	21	289	309	UUCCACAGCUUUCUUGAACAG	:: :: :::::: ::::.:	GAGUGCAUGAAAGCCGUGGGA	Cleavage
RcTNL25	miR396b	miR396	4	1	21	289	309	UUCCACAGCUUUCUUGAACUG	::: :: :::::: ::::.:	GAGUGCAUGAAAGCCGUGGGA	Cleavage
RcTNL25	miR396c	miR396	4	1	21	289	309	UUCCACAGCUUUCUUGAACUU	.::: :: :::::: ::::.:	GAGUGCAUGAAAGCCGUGGGA	Cleavage
RcTNL25	miR396d	miR396	4	1	21	289	309	UUCCACAGCUUUCUUGAACUU	.::: :: :::::: ::::.:	GAGUGCAUGAAAGCCGUGGGA	Cleavage
RcTNL25	miR396e	miR396	4	1	21	289	309	UUCCACAGCUUUCUUGAACUU	.::: :: :::::: ::::.:	GAGUGCAUGAAAGCCGUGGGA	Cleavage
RcTNL25	miR396f	miR396	2.5	1	21	289	309	UUCCACGGCUUUCUUGAACUG	::: :: :::::::::::.:	GAGUGCAUGAAAGCCGUGGGA	Cleavage
RcTNL25	miR396g	miR396	2.5	1	21	289	309	UUCCACGGCUUUCUUGAACUG	::: :: :::::::::::.:	GAGUGCAUGAAAGCCGUGGGA	Cleavage
RcTNL25	miR828a	miR828	5	1	22	4017	4039	UCUUGCUCAAAUGAGU-AUUCCA	::: ::::: :::::::: :	AAAAAUGACUCAAUUGAGCAAAA	Translation
RcTNL25	miR828b	miR828	5	1	22	4017	4039	UCUUGCUCAAAUGAGU-AUUCCA	::: ::::: :::::::: :	AAAAAUGACUCAAUUGAGCAAAA	Translation
RcTNL26	miR172a	miR172	5	1	20	5510	5529	AGAAUCUUGAUGAUGCUGCA	: ::::: :: ::::.::.:	UCCAGCAACAGCAAGGUUUU	Translation
RcTNL26	miR172b	miR172	5	1	20	5510	5529	AGAAUCUUGAUGAUGCUGCA	: ::::: :: ::::.::.:	UCCAGCAACAGCAAGGUUUU	Translation
RcTNL26	miR172c	miR172	5	1	20	5510	5529	AGAAUCUUGAUGAUGCUGCA	: ::::: :: ::::.::.:	UCCAGCAACAGCAAGGUUUU	Translation
RcTNL26	miR172d	miR172	5	1	21	5509	5529	AGAAUCUUGAUGAUGCUGCAU	: ::::: :: ::::.::.:	CUCCAGCAACAGCAAGGUUUU	Translation
RcTNL26	miR172e	miR172	5	1	21	5509	5529	AGAAUCUUGAUGAUGCUGCAU	: ::::: :: ::::.::.:	CUCCAGCAACAGCAAGGUUUU	Translation
RcTNL26	miR172f	miR172	5	1	21	5509	5529	AGAAUCUUGAUGAUGCUGCAU	: ::::: :: ::::.::.:	CUCCAGCAACAGCAAGGUUUU	Translation
RcTNL26	miR172g	miR172	5	1	21	5509	5529	AGAAUCUUGAUGAUGCUGCAU	: ::::: :: ::::.::.:	CUCCAGCAACAGCAAGGUUUU	Translation
RcTNL26	miR172h	miR172	5	1	21	5509	5529	AGAAUCUUGAUGAUGCUGCAU	: ::::: :: ::::.::.:	CUCCAGCAACAGCAAGGUUUU	Translation
RcTNL26	miR172m	miR172	5	1	21	5509	5529	AGAAUCUUGAUGAUGCUGCAG	:: ::::: :: ::::.::.:	CUCCAGCAACAGCAAGGUUUU	Translation
RcTNL26	miR172n	miR172	5	1	21	5509	5529	AGAAUCUUGAUGAUGCUGCAG	:: ::::: :: ::::.::.:	CUCCAGCAACAGCAAGGUUUU	Translation
RcTNL26	miR172o	miR172	5	1	21	5509	5529	AGAAUCUUGAUGAUGCUGCAG	:: ::::: :: ::::.::.:	CUCCAGCAACAGCAAGGUUUU	Translation
RcTNL26	miR390a	miR390	3.5	1	21	3928	3948	AAGCUCAGGAGGGAUAGCGCC	: ::: .:.:.::::::::	AUCUCUAAUCUUUCUGAGCUU	Cleavage
RcTNL26	miR390b	miR390	3.5	1	21	3928	3948	AAGCUCAGGAGGGAUAGCGCC	: ::: .:.:.::::::::	AUCUCUAAUCUUUCUGAGCUU	Cleavage
RcTNL26	miR390c	miR390	3.5	1	21	3928	3948	AAGCUCAGGAGGGAUAGCGCC	: ::: .:.:.::::::::	AUCUCUAAUCUUUCUGAGCUU	Cleavage
RcTNL26	miR390d	miR390	3.5	1	21	3928	3948	AAGCUCAGGAGGGAUAGCGCC	: ::: .:.:.::::::::	AUCUCUAAUCUUUCUGAGCUU	Cleavage
RcTNL26	miR390e	miR390	3.5	1	21	3928	3948	AAGCUCAGGAGGGAUAGCGCC	: ::: .:.:.::::::::	AUCUCUAAUCUUUCUGAGCUU	Cleavage
RcTNL26	miR390f	miR390	3.5	1	21	3928	3948	AAGCUCAGGAGGGAUAGCGCC	: ::: .:.:.::::::::	AUCUCUAAUCUUUCUGAGCUU	Cleavage
RcTNL26	miR156t	miR156	4.5	1	21	5043	5063	UUGACAGAAGAGAGAGAGCAC	:.:.:.:::.:: :::..:	UAGUUUUUUCUUUUGUGUUGA	Cleavage
RcTNL26	miR156u	miR156	4.5	1	21	5043	5063	UUGACAGAAGAGAGAGAGCAC	:.:.:.:::.:: :::..:	UAGUUUUUUCUUUUGUGUUGA	Cleavage
RcTNL26	miR156v	miR156	4.5	1	21	5043	5063	UUGACAGAAGAGAGAGAGCAC	:.:.:.:::.:: :::..:	UAGUUUUUUCUUUUGUGUUGA	Cleavage
RcTNL26	miR156w	miR156	4.5	1	21	5043	5063	UUGACAGAAGAGAGAGAGCAC	:.:.:.:::.:: :::..:	UAGUUUUUUCUUUUGUGUUGA	Cleavage
RcTNL26	miR159a	miR159	5	1	20	3997	4016	CUUGGAUUGAAGGGAGCUCC	.:::::::::::.::	AAUCUUCCCUUCAAUCUAAA	Cleavage
RcTNL26	miR159b	miR159	5	1	20	3997	4016	CUUGGAUUGAAGGGAGCUCC	.:::::::::::.::	AAUCUUCCCUUCAAUCUAAA	Cleavage
RcTNL26	miR168a	miR168	4.5	1	21	6743	6763	UCGCUUGGUGCAGGUCGGGAA	:::: :..::::.::: .::	CUCCCUAUUUGCAUCAAAUGA	Cleavage
RcTNL26	miR168b	miR168	4.5	1	21	6743	6763	UCGCUUGGUGCAGGUCGGGAA	:::: :..::::.::: .::	CUCCCUAUUUGCAUCAAAUGA	Cleavage
RcTNL27	miR2111a	miR2111	5	1	21	1323	1343	UAAUCUGCAUCCUGAGGUUUA	:.::.. :::::: ::::: :	UGAAUUACAGGAUACAGAUAA	Cleavage
RcTNL27	miR2111b	miR2111	5	1	21	1323	1343	UAAUCUGCAUCCUGAGGUUUA	:.::.. :::::: ::::: :	UGAAUUACAGGAUACAGAUAA	Cleavage
RcTNL28	miR396a	miR396	5	1	21	2341	2361	UUCCACAGCUUUCUUGAACAG	::.:::::: .::: :::	UCUUUUAAGAAACUUGUCGAA	Cleavage
RcTNL28	miR396b	miR396	5	1	21	2341	2361	UUCCACAGCUUUCUUGAACUG	::.:::::: .::: :::	UCUUUUAAGAAACUUGUCGAA	Cleavage
RcTNL28	miR396c	miR396	5	1	21	2341	2361	UUCCACAGCUUUCUUGAACUU	::.:::::: .::: :::	UCUUUUAAGAAACUUGUCGAA	Cleavage
RcTNL28	miR396d	miR396	5	1	21	2341	2361	UUCCACAGCUUUCUUGAACUU	::.:::::: .::: :::	UCUUUUAAGAAACUUGUCGAA	Cleavage
RcTNL28	miR396e	miR396	5	1	21	2341	2361	UUCCACAGCUUUCUUGAACUU	::.:::::: .::: :::	UCUUUUAAGAAACUUGUCGAA	Cleavage
RcTNL28	miR395a	miR395	5	1	21	3348	3368	CUGAAGUGUUUGGGGGAACUC	:: :..:.:::. :.:::::	AAGAUUUCUCAAGGAUUUCAG	Cleavage
RcTNL28	miR395b	miR395	5	1	21	3348	3368	CUGAAGUGUUUGGGGGAACUC	:: :..:.:::. :.:::::	AAGAUUUCUCAAGGAUUUCAG	Cleavage
RcTNL28	miR395c	miR395	5	1	21	3348	3368	CUGAAGUGUUUGGGGGAACUC	:: :..:.:::. :.:::::	AAGAUUUCUCAAGGAUUUCAG	Cleavage
RcTNL28	miR395d	miR395	5	1	21	3348	3368	CUGAAGUGUUUGGGGGAACUC	:: :..:.:::. :.:::::	AAGAUUUCUCAAGGAUUUCAG	Cleavage
RcTNL28	miR395e	miR395	5	1	21	3348	3368	CUGAAGUGUUUGGGGGAACUC	:: :..:.:::. :.:::::	AAGAUUUCUCAAGGAUUUCAG	Cleavage
RcTNL28	miR395f	miR395	5	1	21	3348	3368	CUGAAGUGUUUGGGGGAACUC	:: :..:.:::. :.:::::	AAGAUUUCUCAAGGAUUUCAG	Cleavage
RcTNL28	miR395g	miR395	5	1	21	3348	3368	CUGAAGUGUUUGGGGGAACUC	:: :..:.:::. :.:::::	AAGAUUUCUCAAGGAUUUCAG	Cleavage
RcTNL28	miR395h	miR395	5	1	21	3348	3368	CUGAAGUGUUUGGGGGAACUC	:: :..:.:::. :.:::::	AAGAUUUCUCAAGGAUUUCAG	Cleavage
RcTNL28	miR395i	miR395	5	1	21	3348	3368	CUGAAGUGUUUGGGGGAACUC	:: :..:.:::. :.:::::	AAGAUUUCUCAAGGAUUUCAG	Cleavage
RcTNL29	miR482b	miR482	4	1	22	940	961	UCUUUCCUAUCCCUCCCAUUCC	:: :::::.:: .: :::::::	GGCAUGGGGGGCGUUGGAAAGA	Translation
RcTNL29	miR319a	miR319	4	1	21	2942	2962	UUGGACUGAAGGGAGCUCCCU	::: :::.:: :::::..:	CUGGAUCUCUCUGCAGUCUGA	Cleavage
RcTNL29	miR319b	miR319	4	1	21	2942	2962	UUGGACUGAAGGGAGCUCCCU	::: :::.:: :::::..:	CUGGAUCUCUCUGCAGUCUGA	Cleavage
RcTNL29	miR397a	miR397	5	1	21	2679	2699	UUGAGUGCAGCGUUGAUGAAA	::..:::::::::.. : ::	GUUUGUCAACGCUGUGGUAAA	Cleavage
RcTNL29	miR397b	miR397	5	1	21	2679	2699	UUGAGUGCAGCGUUGAUGAAA	::..:::::::::.. : ::	GUUUGUCAACGCUGUGGUAAA	Cleavage
RcTNL29	miR160a	miR160	5	1	21	1287	1308	UGCCUGGCUCCCUGU-AUGCCA	: :.:: :..:::::::: :::	UAGUAUCAUGGGGAGCCAUGCA	Cleavage
RcTNL29	miR160b	miR160	5	1	21	1287	1308	UGCCUGGCUCCCUGU-AUGCCA	: :.:: :..:::::::: :::	UAGUAUCAUGGGGAGCCAUGCA	Cleavage
RcTNL29	miR160c	miR160	5	1	21	1287	1308	UGCCUGGCUCCCUGU-AUGCCA	: :.:: :..:::::::: :::	UAGUAUCAUGGGGAGCCAUGCA	Cleavage
RcTNL29	miR160d	miR160	5	1	21	1287	1308	UGCCUGGCUCCCUGU-AUGCCA	: :.:: :..:::::::: :::	UAGUAUCAUGGGGAGCCAUGCA	Cleavage
RcTNL29	miR160e	miR160	5	1	21	1287	1308	UGCCUGGCUCCCUGU-AUGCCA	: :.:: :..:::::::: :::	UAGUAUCAUGGGGAGCCAUGCA	Cleavage
RcTNL30	miR482b	miR482	4	1	22	1012	1033	UCUUUCCUAUCCCUCCCAUUCC	:: :::::.:: .: :::::::	GGCAUGGGGGGCGUUGGAAAGA	Translation
RcTNL30	miR7122a	miR7122	4.5	1	22	2824	2845	UUAUACAGAGAAAUCACGGUCG	:::.: :::::::: :.:::	GGACUGAAAUUUCUCUCUGUAA	Cleavage
RcTNL30	miR7122b	miR7122	4.5	1	22	2824	2845	UUAUACAGAGAAAUCACGGUCG	:::.: :::::::: :.:::	GGACUGAAAUUUCUCUCUGUAA	Cleavage
RcTNL31	miR319a	miR319	4	1	21	2366	2386	UUGGACUGAAGGGAGCUCCCU	::: :::.:: :::::..:	CUGGAUCUCUCUGCAGUCUGA	Cleavage
RcTNL31	miR319b	miR319	4	1	21	2366	2386	UUGGACUGAAGGGAGCUCCCU	::: :::.:: :::::..:	CUGGAUCUCUCUGCAGUCUGA	Cleavage
RcTNL31	miR397a	miR397	5	1	21	2106	2126	UUGAGUGCAGCGUUGAUGAAA	::..:::::::::.. : ::	GUUUGUCAACGCUGUGGUAAA	Cleavage
RcTNL31	miR397b	miR397	5	1	21	2106	2126	UUGAGUGCAGCGUUGAUGAAA	::..:::::::::.. : ::	GUUUGUCAACGCUGUGGUAAA	Cleavage
RcTNL32	miR482b	miR482	4	1	22	379	400	UCUUUCCUAUCCCUCCCAUUCC	::::::::.:: .: :::::::	GGAAUGGGGGGCGUUGGAAAGA	Translation
RcTNL32	miR159c	miR159	5	1	21	3189	3209	GAAUUCCUUCUCCUCUCCUUU	.:. :.:.::.::: ::.:::	GAGAGGGGGGGGAACGAGUUC	Cleavage
RcTNL32	miR319a	miR319	5	1	21	2372	2392	UUGGACUGAAGGGAGCUCCCU	::: :::.:: :::::. :	CUGGAUCUCUCUGCAGUCUCA	Cleavage
RcTNL32	miR319b	miR319	5	1	21	2372	2392	UUGGACUGAAGGGAGCUCCCU	::: :::.:: :::::. :	CUGGAUCUCUCUGCAGUCUCA	Cleavage
RcTNL32	miR397a	miR397	4.5	1	21	2112	2132	UUGAGUGCAGCGUUGAUGAAA	::..::::::::::. : ::	GUUUGUCAACGCUGCGGUAAA	Cleavage
RcTNL32	miR397b	miR397	4.5	1	21	2112	2132	UUGAGUGCAGCGUUGAUGAAA	::..::::::::::. : ::	GUUUGUCAACGCUGCGGUAAA	Cleavage
RcTNL32	miR394a	miR394	4.5	1	20	3058	3077	UUGGCAUUCUGUCCACCUCC	:: :::::::: :::.:.	CGACAUGGACAGACUGCUAG	Cleavage
RcTNL32	miR394b	miR394	4.5	1	20	3058	3077	UUGGCAUUCUGUCCACCUCC	:: :::::::: :::.:.	CGACAUGGACAGACUGCUAG	Cleavage
RcTNL33	miR482b	miR482	4	1	22	706	727	UCUUUCCUAUCCCUCCCAUUCC	::::::::.:: .: :::::::	GGAAUGGGGGGCGUUGGAAAGA	Translation
RcTNL33	miR319a	miR319	5	1	21	2699	2719	UUGGACUGAAGGGAGCUCCCU	::: :::.:: :::::. :	CUGGAUCUCUCUGCAGUCUCA	Cleavage
RcTNL33	miR319b	miR319	5	1	21	2699	2719	UUGGACUGAAGGGAGCUCCCU	::: :::.:: :::::. :	CUGGAUCUCUCUGCAGUCUCA	Cleavage
RcTNL33	miR397a	miR397	4.5	1	21	2439	2459	UUGAGUGCAGCGUUGAUGAAA	::..::::::::::. : ::	GUUUGUCAACGCUGCGGUAAA	Cleavage
RcTNL33	miR397b	miR397	4.5	1	21	2439	2459	UUGAGUGCAGCGUUGAUGAAA	::..::::::::::. : ::	GUUUGUCAACGCUGCGGUAAA	Cleavage
RcTNL33	miR394a	miR394	4.5	1	20	3381	3400	UUGGCAUUCUGUCCACCUCC	:: :::::::: :::.:.	CGACAUGGACAGACUGCUAG	Cleavage
RcTNL33	miR394b	miR394	4.5	1	20	3381	3400	UUGGCAUUCUGUCCACCUCC	:: :::::::: :::.:.	CGACAUGGACAGACUGCUAG	Cleavage
RcTNL34	miR482b	miR482	4.5	1	22	904	925	UCUUUCCUAUCCCUCCCAUUCC	::::::::.:: .: ::.::::	GGAAUGGGGGGCGUCGGGAAGA	Translation
RcTNL34	miR319a	miR319	4	1	21	2906	2926	UUGGACUGAAGGGAGCUCCCU	::: :::.:: :::::..:	CAGGAUCUCUCUGCAGUCUGA	Cleavage
RcTNL34	miR319b	miR319	4	1	21	2906	2926	UUGGACUGAAGGGAGCUCCCU	::: :::.:: :::::..:	CAGGAUCUCUCUGCAGUCUGA	Cleavage
RcTNL34	miR397a	miR397	5	1	21	2646	2666	UUGAGUGCAGCGUUGAUGAAA	::..:::::::::.. : ::	GUUUGUCAACGCUGUGGUAAA	Cleavage
RcTNL34	miR397b	miR397	5	1	21	2646	2666	UUGAGUGCAGCGUUGAUGAAA	::..:::::::::.. : ::	GUUUGUCAACGCUGUGGUAAA	Cleavage
RcTNL34	miR398a	miR398	5	1	21	1379	1399	UGUGUUCUCAGGUCACCCCUU	: ::::.:. :::::..:.	GUGAGGUGGCUAGAGAAUGCG	Translation
RcTNL35	miR482b	miR482	4	1	22	727	748	UCUUUCCUAUCCCUCCCAUUCC	:::::::.:: .: :::::::	AGAAUGGGGGGCGUUGGAAAGA	Translation
RcTNL36	miR482b	miR482	5	1	22	688	709	UCUUUCCUAUCCCUCCCAUUCC	:: ::::: :: .:.:: ::::	GGUAUGGGUGGAGUGGGUAAGA	Translation
RcTNL36	miR396a	miR396	5	1	21	2347	2367	UUCCACAGCUUUCUUGAACAG	: :.:::::: .::: :::	AAGCUUAAGAAACUUGUAGAA	Cleavage
RcTNL36	miR396b	miR396	5	1	21	2347	2367	UUCCACAGCUUUCUUGAACUG	:: :.:::::: .::: :::	AAGCUUAAGAAACUUGUAGAA	Cleavage
RcTNL36	miR396c	miR396	5	1	21	2347	2367	UUCCACAGCUUUCUUGAACUU	::: :.:::::: .::: :::	AAGCUUAAGAAACUUGUAGAA	Cleavage
RcTNL36	miR396d	miR396	5	1	21	2347	2367	UUCCACAGCUUUCUUGAACUU	::: :.:::::: .::: :::	AAGCUUAAGAAACUUGUAGAA	Cleavage
RcTNL36	miR396e	miR396	5	1	21	2347	2367	UUCCACAGCUUUCUUGAACUU	::: :.:::::: .::: :::	AAGCUUAAGAAACUUGUAGAA	Cleavage
RcTNL36	miR171g	miR171	5	1	21	1982	2002	UGAUUGAGCCGUGCCAAUAUC	::.::: ::::.:.:.:.:	CAUGUUGUGACGGUUUAGUUA	Cleavage
RcTNL36	miR171h	miR171	5	1	21	1982	2002	UGAUUGAGCCGUGCCAAUAUC	::.::: ::::.:.:.:.:	CAUGUUGUGACGGUUUAGUUA	Cleavage
RcTNL36	miR828a	miR828	4.5	1	22	1034	1055	UCUUGCUCAAAUGAGUAUUCCA	: :::: :::::::::: ::	UAGAAUUAUCAUUUGAGCUAGU	Cleavage
RcTNL36	miR828b	miR828	4.5	1	22	1034	1055	UCUUGCUCAAAUGAGUAUUCCA	: :::: :::::::::: ::	UAGAAUUAUCAUUUGAGCUAGU	Cleavage
RcTNL36	miR7124a	miR7124	5	1	21	914	934	CACCAAUAUCAACUUUAUUUG	.::.: ::::::: : :::	UUGAUGAUGUUGAUAGUUGUG	Cleavage
RcTNL36	miR7124b	miR7124	5	1	21	914	934	CACCAAUAUCAACUUUAUUUG	.::.: ::::::: : :::	UUGAUGAUGUUGAUAGUUGUG	Cleavage
RcTNL37	miR482b	miR482	5	1	22	688	709	UCUUUCCUAUCCCUCCCAUUCC	:: ::::: :: .:.:: ::::	GGUAUGGGUGGAGUGGGUAAGA	Translation
RcTNL37	miR171g	miR171	4.5	1	21	1979	1999	UGAUUGAGCCGUGCCAAUAUC	::::::: ::::.:.:.:.:	GAUAUUGUGACGGUUUAGUUA	Cleavage
RcTNL37	miR171h	miR171	4.5	1	21	1979	1999	UGAUUGAGCCGUGCCAAUAUC	::::::: ::::.:.:.:.:	GAUAUUGUGACGGUUUAGUUA	Cleavage
RcTNL37	miR390a	miR390	4.5	1	21	3070	3090	AAGCUCAGGAGGGAUAGCGCC	::. :::::.::::.::	GAUCCUGACCCUCUUGAGUUU	Cleavage
RcTNL37	miR390b	miR390	4.5	1	21	3070	3090	AAGCUCAGGAGGGAUAGCGCC	::. :::::.::::.::	GAUCCUGACCCUCUUGAGUUU	Cleavage
RcTNL37	miR390c	miR390	4.5	1	21	3070	3090	AAGCUCAGGAGGGAUAGCGCC	::. :::::.::::.::	GAUCCUGACCCUCUUGAGUUU	Cleavage
RcTNL37	miR390d	miR390	4.5	1	21	3070	3090	AAGCUCAGGAGGGAUAGCGCC	::. :::::.::::.::	GAUCCUGACCCUCUUGAGUUU	Cleavage
RcTNL37	miR390e	miR390	4.5	1	21	3070	3090	AAGCUCAGGAGGGAUAGCGCC	::. :::::.::::.::	GAUCCUGACCCUCUUGAGUUU	Cleavage
RcTNL37	miR390f	miR390	4.5	1	21	3070	3090	AAGCUCAGGAGGGAUAGCGCC	::. :::::.::::.::	GAUCCUGACCCUCUUGAGUUU	Cleavage
RcTNL37	miR169b	miR169	4	1	22	3159	3180	UAGCCAAGGAUGAUUUGCCUGC	:: :.::::::.:::: :.	UAUGGGAGAUCAUCUUUGGGUG	Cleavage
RcTNL37	miR169c	miR169	5	1	21	3160	3180	UAGCCAAGGAUGACUUGCCCG	:: :. :::::.:::: :.	AUGGGAGAUCAUCUUUGGGUG	Cleavage
RcTNL37	miR169d	miR169	5	1	21	3160	3180	UAGCCAAGGAUGACUUGCCCG	:: :. :::::.:::: :.	AUGGGAGAUCAUCUUUGGGUG	Cleavage
RcTNL37	miR169a	miR169	4.5	1	21	3160	3180	CAGCCAAGGAUGACUUGCCGG	.:: :. :::::.:::: ::	AUGGGAGAUCAUCUUUGGGUG	Cleavage
RcTNL37	miR7120a	miR7120	5	1	21	1702	1722	UGUUAUAUUGUCAGAUUGUCA	:::.:::.::: :::.:	CUUGAAUUUGAUAAUUUAAUA	Cleavage
RcTNL37	miR7120b	miR7120	5	1	21	1702	1722	UGUUAUAUUGUCAGAUUGUCA	:::.:::.::: :::.:	CUUGAAUUUGAUAAUUUAAUA	Cleavage
RcTNL37	miR828a	miR828	4.5	1	22	1031	1052	UCUUGCUCAAAUGAGUAUUCCA	: :::: :::::::::: ::	UAGAAUUGUCAUUUGAGCUAGU	Cleavage
RcTNL37	miR828b	miR828	4.5	1	22	1031	1052	UCUUGCUCAAAUGAGUAUUCCA	: :::: :::::::::: ::	UAGAAUUGUCAUUUGAGCUAGU	Cleavage
RcTNL38	miR482b	miR482	2.5	1	22	688	709	UCUUUCCUAUCCCUCCCAUUCC	::::::::::::.: ::.::::	GGAAUGGGAGGGGUUGGGAAGA	Cleavage
RcTNL38	miR482a	miR482	3	1	22	686	707	UUCCCAAGCCCGCCCAUUCCUA	:::::::: ::: :::::::	AUGGAAUGGGAGGGGUUGGGAA	Cleavage
RcTNL38	miR482c	miR482	3.5	1	22	688	709	UCUUUCCUAACCCUCCCAUUCC	:::::::::::: : ::.::::	GGAAUGGGAGGGGUUGGGAAGA	Translation
RcTNL38	miR156ad	miR156	5	1	20	3374	3393	UGACAGAAGAAAGUGAGCAC	:::: :.::: :::.:: ::	GUGCGCGCUUACUUUUGGCA	Translation
RcTNL38	miR156ae	miR156	5	1	20	3374	3393	UGACAGAAGAAAGUGAGCAC	:::: :.::: :::.:: ::	GUGCGCGCUUACUUUUGGCA	Translation
RcTNL38	miR7122a	miR7122	4.5	1	22	2161	2182	UUAUACAGAGAAAUCACGGUCG	.: ..::: :::::.:::: .:	UGCUUGUGUUUUCUUUGUAAGA	Cleavage
RcTNL38	miR7122b	miR7122	4.5	1	22	2161	2182	UUAUACAGAGAAAUCACGGUCG	.: ..::: :::::.:::: .:	UGCUUGUGUUUUCUUUGUAAGA	Cleavage
RcTNL39	miR482b	miR482	4	1	22	679	700	UCUUUCCUAUCCCUCCCAUUCC	::::: :: :: ::.:::::::	GGAAUUGGUGGAAUGGGAAAGA	Translation
RcTNL39	miR171i	miR171	4.5	1	21	970	990	UGAGCCGAACCAAUAUCACUC	:.::: :::::::.::. ::	GGGUGUGAUUGGUUUGGUCCA	Cleavage
RcTNL39	miR3627a	miR3627	5	1	20	240	259	UCGCAGGAGAGAUGGCACUA	: ::...: :.:.::::::	CAUUGUUGUAUUUUCUGCGA	Translation
RcTNL39	miR3627b	miR3627	5	1	20	240	259	UCGCAGGAGAGAUGGCACUA	: ::...: :.:.::::::	CAUUGUUGUAUUUUCUGCGA	Translation
RcTNL39	miR3627c	miR3627	5	1	20	240	259	UCGCAGGAGAGAUGGCACUA	: ::...: :.:.::::::	CAUUGUUGUAUUUUCUGCGA	Translation
RcTNL40	miR482b	miR482	2.5	1	22	1072	1093	UCUUUCCUAUCCCUCCCAUUCC	:: ::::: ::::: :::::::	GGUAUGGGUGGGAUCGGAAAGA	Cleavage
RcTNL40	miR482c	miR482	4	1	22	1072	1093	UCUUUCCUAACCCUCCCAUUCC	:: ::::: ::: : :::::::	GGUAUGGGUGGGAUCGGAAAGA	Translation
RcTNL40	miR390a	miR390	5	1	21	2752	2772	AAGCUCAGGAGGGAUAGCGCC	.:.:...::.:::::::	GCUCUUGUUUUUCUUGAGCUU	Cleavage
RcTNL40	miR390b	miR390	5	1	21	2752	2772	AAGCUCAGGAGGGAUAGCGCC	.:.:...::.:::::::	GCUCUUGUUUUUCUUGAGCUU	Cleavage
RcTNL40	miR390c	miR390	5	1	21	2752	2772	AAGCUCAGGAGGGAUAGCGCC	.:.:...::.:::::::	GCUCUUGUUUUUCUUGAGCUU	Cleavage
RcTNL40	miR390d	miR390	5	1	21	2752	2772	AAGCUCAGGAGGGAUAGCGCC	.:.:...::.:::::::	GCUCUUGUUUUUCUUGAGCUU	Cleavage
RcTNL40	miR390e	miR390	5	1	21	2752	2772	AAGCUCAGGAGGGAUAGCGCC	.:.:...::.:::::::	GCUCUUGUUUUUCUUGAGCUU	Cleavage
RcTNL40	miR390f	miR390	5	1	21	2752	2772	AAGCUCAGGAGGGAUAGCGCC	.:.:...::.:::::::	GCUCUUGUUUUUCUUGAGCUU	Cleavage
RcTNL40	miR319a	miR319	4.5	1	21	1350	1370	UUGGACUGAAGGGAGCUCCCU	: :: :. ::.:::::::...	AAGGCGUCCCUUUCAGUCUGG	Cleavage
RcTNL40	miR319b	miR319	4.5	1	21	1350	1370	UUGGACUGAAGGGAGCUCCCU	: :: :. ::.:::::::...	AAGGCGUCCCUUUCAGUCUGG	Cleavage
RcTNL40	miR5225a	miR5225	5	1	22	236	257	UCUGUCGAAGGUGAGAUGGUGC	...:::. ..:.::::: :::	CUGUCAUUGUGCUUUCGAAAGA	Cleavage
RcTNL40	miR5225b	miR5225	5	1	22	236	257	UCUGUCGAAGGUGAGAUGGUGC	...:::. ..:.::::: :::	CUGUCAUUGUGCUUUCGAAAGA	Cleavage
RcTNL41	miR159c	miR159	5	1	21	194	214	GAAUUCCUUCUCCUCUCCUUU	:: :::::::::: :::	UCAGAAGAGGAGAAGAAAUAU	Cleavage
RcTNL41	miR160a	miR160	5	1	21	624	643	UGCCUGGCUCCCUGUAUGCCA	::::::. :::.::::::..	AGGCAUAU-GGGGGCCAGGUG	Cleavage
RcTNL41	miR160b	miR160	5	1	21	624	643	UGCCUGGCUCCCUGUAUGCCA	::::::. :::.::::::..	AGGCAUAU-GGGGGCCAGGUG	Cleavage
RcTNL41	miR160c	miR160	5	1	21	624	643	UGCCUGGCUCCCUGUAUGCCA	::::::. :::.::::::..	AGGCAUAU-GGGGGCCAGGUG	Cleavage
RcTNL41	miR160d	miR160	5	1	21	624	643	UGCCUGGCUCCCUGUAUGCCA	::::::. :::.::::::..	AGGCAUAU-GGGGGCCAGGUG	Cleavage
RcTNL41	miR160e	miR160	5	1	21	624	643	UGCCUGGCUCCCUGUAUGCCA	::::::. :::.::::::..	AGGCAUAU-GGGGGCCAGGUG	Cleavage
RcTNL43	miR169e	miR169	5	1	22	1348	1369	UGAAGAGAAGAGCGUUGUUUGG	:. .:.: ::::. :.::::.:	CUUGAUAUCGCUUGUUUCUUUA	Cleavage
RcTNL43	miR169f	miR169	5	1	22	1348	1369	UGAAGAGAAGAGCGUUGUUUGG	:. .:.: ::::. :.::::.:	CUUGAUAUCGCUUGUUUCUUUA	Cleavage
RcTNL43	miR159c	miR159	5	1	21	170	190	GAAUUCCUUCUCCUCUCCUUU	:: :::::::::: :::	UCAGAAGAGGAGAAGAAAUAU	Cleavage
RcTNL44	miR171c	miR171	5	1	21	1446	1466	UGAUUGAGCCGCGCCAAUAUC	.:::: :.:::::.::..	CCAGUUGGGGUGGCUCGAUUG	Cleavage
RcTNL44	miR171c	miR171	5	1	21	2601	2621	UGAUUGAGCCGCGCCAAUAUC	: ::: : ::::::.::::	AACAUUAGAGCGGCUUAAUCU	Cleavage
RcTNL44	miR171d	miR171	5	1	21	1446	1466	UGAUUGAGCCGCGCCAAUAUC	.:::: :.:::::.::..	CCAGUUGGGGUGGCUCGAUUG	Cleavage
RcTNL44	miR171d	miR171	5	1	21	2601	2621	UGAUUGAGCCGCGCCAAUAUC	: ::: : ::::::.::::	AACAUUAGAGCGGCUUAAUCU	Cleavage
RcTNL44	miR171e	miR171	5	1	21	1446	1466	UGAUUGAGCCGCGCCAAUAUC	.:::: :.:::::.::..	CCAGUUGGGGUGGCUCGAUUG	Cleavage
RcTNL44	miR171e	miR171	5	1	21	2601	2621	UGAUUGAGCCGCGCCAAUAUC	: ::: : ::::::.::::	AACAUUAGAGCGGCUUAAUCU	Cleavage
RcTNL44	miR167a	miR167	4.5	1	21	744	764	AGAUCAUCUGGCAGUUUCACC	::: ::. ::..::::::::	GGUCAAGAUGUUAGAUGAUCG	Cleavage
RcTNL44	miR2111a	miR2111	4.5	1	21	2539	2559	UAAUCUGCAUCCUGAGGUUUA	::: ::::::::: :::	AGUACCAAAGGAUGCAGUUUA	Cleavage
RcTNL44	miR2111b	miR2111	4.5	1	21	2539	2559	UAAUCUGCAUCCUGAGGUUUA	::: ::::::::: :::	AGUACCAAAGGAUGCAGUUUA	Cleavage
RcTNL44	miR7123a	miR7123	5	1	21	2284	2304	AAGAGCGGGAUGUGUAAAAGG	.: :: : :::::.: :::::	UCCUUGAGACAUCUCUCUCUU	Cleavage
RcTNL44	miR7123b	miR7123	5	1	21	2284	2304	AAGAGCGGGAUGUGUAAAAGG	.: :: : :::::.: :::::	UCCUUGAGACAUCUCUCUCUU	Cleavage
RcTNL45	miR828a	miR828	5	1	22	3545	3566	UCUUGCUCAAAUGAGUAUUCCA	: ::.::::::::: ::	UCCUUUUCUUAUUUGAGCAUGA	Cleavage
RcTNL45	miR828b	miR828	5	1	22	3545	3566	UCUUGCUCAAAUGAGUAUUCCA	: ::.::::::::: ::	UCCUUUUCUUAUUUGAGCAUGA	Cleavage
RcTNL46	miR169e	miR169	5	1	22	1414	1435	UGAAGAGAAGAGCGUUGUUUGG	:. .:.: ::::. :.::::.:	CUUGAUAUCGCUUGUUUCUUUA	Cleavage
RcTNL46	miR169f	miR169	5	1	22	1414	1435	UGAAGAGAAGAGCGUUGUUUGG	:. .:.: ::::. :.::::.:	CUUGAUAUCGCUUGUUUCUUUA	Cleavage
RcTNL46	miR828a	miR828	5	1	22	4385	4406	UCUUGCUCAAAUGAGUAUUCCA	:: : ..::::::::::	GUAAAGCCAUGUUUGAGCAAGU	Cleavage
RcTNL46	miR828b	miR828	5	1	22	4385	4406	UCUUGCUCAAAUGAGUAUUCCA	:: : ..::::::::::	GUAAAGCCAUGUUUGAGCAAGU	Cleavage
RcTNL46	miR7127a	miR7127	4	1	21	3423	3443	AUACUCAUCGAAUUUGUCAUA	:::..:::::::::: : :	AUUGAUGAAUUCGAUGAAUUU	Cleavage
RcTNL46	miR7127b	miR7127	4	1	21	3423	3443	AUACUCAUCGAAUUUGUCAUA	:::..:::::::::: : :	AUUGAUGAAUUCGAUGAAUUU	Cleavage
RcTNL47	miR171o	miR171	5	1	21	3982	4002	UGGGAUGUUGGUAUGGUUCAA	::.: ::.:.:.:::..:	CAGAGCAAUGCUAGCAUUUCU	Cleavage
RcTNL47	miR159c	miR159	5	1	21	152	172	GAAUUCCUUCUCCUCUCCUUU	:: :::::::::: :::	UCAGAAGAGGAGAAGAAAUAU	Cleavage
RcTNL48	miR482b	miR482	4.5	1	22	334	355	UCUUUCCUAUCCCUCCCAUUCC	:::: ::::::: :...:.	CAUAUGGUAGGGAUAUGGGGGG	Cleavage
RcTNL48	miR7127a	miR7127	4.5	1	21	406	426	AUACUCAUCGAAUUUGUCAUA	: :.:::::.::::.: .:	GCUCAUAAAUUUGAUGGGAGU	Cleavage
RcTNL48	miR7127b	miR7127	4.5	1	21	406	426	AUACUCAUCGAAUUUGUCAUA	: :.:::::.::::.: .:	GCUCAUAAAUUUGAUGGGAGU	Cleavage
RcTNL49	miR482a	miR482	4.5	1	22	653	674	UUCCCAAGCCCGCCCAUUCCUA	.:: :::::.:: :::::::	GGGGCAUGGGUGGAAUUGGGAA	Cleavage
RcTNL49	miR171f	miR171	5	1	21	628	648	UUGAGCCGUGCCAAUAUCACG	: ::::.:: :::.::.: .:	CAUGAUGUUCGCAUGGUUGGA	Cleavage
RcTNL49	miR171m	miR171	5	1	21	628	648	UUGAGCCGUGCCAAUAUCACA	::::.:: :::.::.: .:	CAUGAUGUUCGCAUGGUUGGA	Cleavage
RcTNL49	miR171n	miR171	5	1	21	628	648	UUGAGCCGUGCCAAUAUCACA	::::.:: :::.::.: .:	CAUGAUGUUCGCAUGGUUGGA	Cleavage
RcTNL49	miR164a	miR164	3.5	1	21	1322	1342	UGGAGAAGCAGGGCACAUGCC	::: : .:.:::::::.::	UCCAUAUAUCUUGCUUCUUCA	Cleavage
RcTNL49	miR164b	miR164	4	1	21	1322	1342	UGGAGAAGCAGGGCACGUGCA	: ::. : .:.:::::::.::	UCCAUAUAUCUUGCUUCUUCA	Cleavage
RcTNL49	miR164c	miR164	4	1	21	1322	1342	UGGAGAAGCAGGGCACGUGCA	: ::. : .:.:::::::.::	UCCAUAUAUCUUGCUUCUUCA	Cleavage
RcTNL49	miR164d	miR164	4	1	21	1322	1342	UGGAGAAGCAGGGCACGUGCA	: ::. : .:.:::::::.::	UCCAUAUAUCUUGCUUCUUCA	Cleavage
RcTNL49	miR164e	miR164	4	1	21	1322	1342	UGGAGAAGCAGGGCACGUGCA	: ::. : .:.:::::::.::	UCCAUAUAUCUUGCUUCUUCA	Cleavage
RcTNL49	miR164f	miR164	4	1	21	1322	1342	UGGAGAAGCAGGGCACGUGCA	: ::. : .:.:::::::.::	UCCAUAUAUCUUGCUUCUUCA	Cleavage
RcTNL50	miR482a	miR482	4.5	1	22	2175	2196	AGGAAUGGGCUGUUUGGGAAGA	::.:::: .::.::::.:	AGAUCUCAAAGGGCUCAUUUCC	Cleavage
RcTNL50	miR169e	miR169	4.5	1	22	1489	1510	UGAAGAGAAGAGCGUUGUUUGG	....::: .:::. :.::::::	UUGGACAUUGCUUGUUUCUUCA	Cleavage
RcTNL50	miR169f	miR169	4.5	1	22	1489	1510	UGAAGAGAAGAGCGUUGUUUGG	....::: .:::. :.::::::	UUGGACAUUGCUUGUUUCUUCA	Cleavage
RcTNL50	miR156t	miR156	5	1	21	1202	1221	UUGACAGAAGAGAGAGAGCAC	: .:::: :::::::::::.	CUCUUCUC-CUCUUCUGUCAG	Cleavage
RcTNL50	miR156u	miR156	5	1	21	1202	1221	UUGACAGAAGAGAGAGAGCAC	: .:::: :::::::::::.	CUCUUCUC-CUCUUCUGUCAG	Cleavage
RcTNL50	miR156v	miR156	5	1	21	1202	1221	UUGACAGAAGAGAGAGAGCAC	: .:::: :::::::::::.	CUCUUCUC-CUCUUCUGUCAG	Cleavage
RcTNL50	miR156w	miR156	5	1	21	1202	1221	UUGACAGAAGAGAGAGAGCAC	: .:::: :::::::::::.	CUCUUCUC-CUCUUCUGUCAG	Cleavage
RcTNL50	miR1511	miR1511	4.5	1	21	748	768	ACCUAGCUCUGAUACCAUGAA	:: : :::::: ::::::	GAAAUUGAAUCAGACCUAGGU	Cleavage
RcTNL50	miR1511	miR1511	5	1	21	4159	4179	ACCUAGCUCUGAUACCAUGAA	::.:::: .::::::: :: :	UUUAUGGGGUCAGAGCGAGUU	Cleavage
RcTNL52	miR482b	miR482	4.5	1	22	688	709	UCUUUCCUAUCCCUCCCAUUCC	:::::::: :::.: :: ::::	GGAAUGGGUGGGGUUGGCAAGA	Cleavage
RcTNL52	miR482a	miR482	3.5	1	22	686	707	UUCCCAAGCCCGCCCAUUCCUA	.::::::::.::: :::: ::	GGGGAAUGGGUGGGGUUGGCAA	Cleavage
RcTNL53	miR482b	miR482	3.5	1	22	523	544	UCUUUCCUAUCCCUCCCAUUCC	::::::::::: .: :::::::	GGAAUGGGAGGUGUUGGAAAGA	Translation
RcTNL53	miR171o	miR171	4.5	1	21	880	900	UGGGAUGUUGGUAUGGUUCAA	:.::::.. :::::.:::	AACAGCCAUGUAAACAUUCCA	Translation
RcTNL54	miR482b	miR482	5	1	22	709	730	UCUUUCCUAUCCCUCCCAUUCC	::.::::: :::.:.:: :: :	GGGAUGGGUGGGGUGGGUAAAA	Cleavage
RcTNL54	miR169b	miR169	4	1	22	3309	3330	UAGCCAAGGAUGAUUUGCCUGC	: ::.:::: :.::::.::	UAUGUCAGAUCACCUUUGGUUA	Translation
RcTNL54	miR169c	miR169	5	1	21	3310	3330	UAGCCAAGGAUGACUUGCCCG	: ::. ::: :.::::.::	AUGUCAGAUCACCUUUGGUUA	Translation
RcTNL54	miR169d	miR169	5	1	21	3310	3330	UAGCCAAGGAUGACUUGCCCG	: ::. ::: :.::::.::	AUGUCAGAUCACCUUUGGUUA	Translation
RcTNL54	miR168a	miR168	5	1	21	2436	2456	UCGCUUGGUGCAGGUCGGGAA	:: :::::..::::::	AAGUGGAACUGCAUUAAGCGA	Cleavage
RcTNL54	miR168b	miR168	5	1	21	2436	2456	UCGCUUGGUGCAGGUCGGGAA	:: :::::..::::::	AAGUGGAACUGCAUUAAGCGA	Cleavage
RcTNL55	miR482b	miR482	4	1	22	949	970	UCUUUCCUAUCCCUCCCAUUCC	:: :::::::: .:.:: ::::	GGCAUGGGAGGUGUGGGCAAGA	Translation
RcTNL55	miR5225c	miR5225	5	1	22	1937	1958	UCUGUCGUGGGUGAGAUGGUGC	..:::::::::. :.::.. :	CUGCCAUCUCACUAAUGAUGAA	Cleavage
RcTNL56	miR482b	miR482	5	1	22	688	709	UCUUUCCUAUCCCUCCCAUUCC	:: ::::: :: .:.:: ::::	GGUAUGGGUGGAGUGGGUAAGA	Translation
RcTNL56	miR396a	miR396	3.5	1	21	2359	2379	UUCCACAGCUUUCUUGAACAG	: :.:::::: .:::::::	AAGCUUAAGAAACUUGUGGAA	Cleavage
RcTNL56	miR396b	miR396	3.5	1	21	2359	2379	UUCCACAGCUUUCUUGAACUG	:: :.:::::: .:::::::	AAGCUUAAGAAACUUGUGGAA	Cleavage
RcTNL56	miR396c	miR396	3.5	1	21	2359	2379	UUCCACAGCUUUCUUGAACUU	::: :.:::::: .:::::::	AAGCUUAAGAAACUUGUGGAA	Cleavage
RcTNL56	miR396d	miR396	3.5	1	21	2359	2379	UUCCACAGCUUUCUUGAACUU	::: :.:::::: .:::::::	AAGCUUAAGAAACUUGUGGAA	Cleavage
RcTNL56	miR396e	miR396	3.5	1	21	2359	2379	UUCCACAGCUUUCUUGAACUU	::: :.:::::: .:::::::	AAGCUUAAGAAACUUGUGGAA	Cleavage
RcTNL56	miR396f	miR396	4	1	21	2359	2379	UUCCACGGCUUUCUUGAACUG	:: :.:::::: ..::::::	AAGCUUAAGAAACUUGUGGAA	Cleavage
RcTNL56	miR396g	miR396	4	1	21	2359	2379	UUCCACGGCUUUCUUGAACUG	:: :.:::::: ..::::::	AAGCUUAAGAAACUUGUGGAA	Cleavage
RcTNL56	miR7120a	miR7120	5	1	21	1717	1737	UGUUAUAUUGUCAGAUUGUCA	:::.:::.::: :::.:	CUUGAAUUUGAUAAUUUAAUA	Cleavage
RcTNL56	miR7120b	miR7120	5	1	21	1717	1737	UGUUAUAUUGUCAGAUUGUCA	:::.:::.::: :::.:	CUUGAAUUUGAUAAUUUAAUA	Cleavage
RcTNL56	miR828a	miR828	4.5	1	22	1043	1064	UCUUGCUCAAAUGAGUAUUCCA	: :::: :::::::::: .:.	UAGAAUUAUCAUUUGAGCUGGG	Cleavage
RcTNL56	miR828b	miR828	4.5	1	22	1043	1064	UCUUGCUCAAAUGAGUAUUCCA	: :::: :::::::::: .:.	UAGAAUUAUCAUUUGAGCUGGG	Cleavage
RcTNL57	miR482b	miR482	5	1	22	691	712	UCUUUCCUAUCCCUCCCAUUCC	:: ::::: :: .:.:: ::::	GGUAUGGGUGGAGUGGGUAAGA	Translation
RcTNL57	miR7120a	miR7120	5	1	21	1777	1797	UGUUAUAUUGUCAGAUUGUCA	:::.:::.::: :::.:	CUUGAAUUUGAUAAUUUAAUA	Cleavage
RcTNL57	miR7120b	miR7120	5	1	21	1777	1797	UGUUAUAUUGUCAGAUUGUCA	:::.:::.::: :::.:	CUUGAAUUUGAUAAUUUAAUA	Cleavage
RcTNL57	miR166a	miR166	5	1	21	969	989	UCGGACCAGGCUUCAUUCCCC	:: .::::: :.::::..:.	UGGAGAUGAAUCUUGGUUUGG	Translation
RcTNL57	miR166b	miR166	5	1	21	969	989	UCGGACCAGGCUUCAUUCCCC	:: .::::: :.::::..:.	UGGAGAUGAAUCUUGGUUUGG	Translation
RcTNL57	miR166c	miR166	5	1	21	969	989	UCGGACCAGGCUUCAUUCCCC	:: .::::: :.::::..:.	UGGAGAUGAAUCUUGGUUUGG	Translation
RcTNL57	miR166d	miR166	5	1	21	969	989	UCGGACCAGGCUUCAUUCCCC	:: .::::: :.::::..:.	UGGAGAUGAAUCUUGGUUUGG	Translation
RcTNL57	miR166e	miR166	5	1	21	969	989	UCGGACCAGGCUUCAUUCCCC	:: .::::: :.::::..:.	UGGAGAUGAAUCUUGGUUUGG	Translation
RcTNL57	miR166f	miR166	5	1	21	969	989	UCGGACCAGGCUUCAUUCCCC	:: .::::: :.::::..:.	UGGAGAUGAAUCUUGGUUUGG	Translation
RcTNL57	miR166g	miR166	5	1	21	969	989	UCGGACCAGGCUUCAUUCCCC	:: .::::: :.::::..:.	UGGAGAUGAAUCUUGGUUUGG	Translation
RcTNL57	miR166h	miR166	5	1	21	969	989	UCGGACCAGGCUUCAUUCCCC	:: .::::: :.::::..:.	UGGAGAUGAAUCUUGGUUUGG	Translation
RcTNL57	miR166i	miR166	5	1	21	969	989	UCGGACCAGGCUUCAUUCCCC	:: .::::: :.::::..:.	UGGAGAUGAAUCUUGGUUUGG	Translation
RcTNL58	miR482b	miR482	5	1	22	688	709	UCUUUCCUAUCCCUCCCAUUCC	:: ::::: :: .:.:: ::::	GGUAUGGGUGGAGUGGGUAAGA	Translation
RcTNL58	miR396a	miR396	4.5	1	21	2344	2364	UUCCACAGCUUUCUUGAACAG	: :.:::::: :::: :::	AAGCUUAAGAAAUCUGUAGAA	Cleavage
RcTNL58	miR396b	miR396	4.5	1	21	2344	2364	UUCCACAGCUUUCUUGAACUG	:: :.:::::: :::: :::	AAGCUUAAGAAAUCUGUAGAA	Cleavage
RcTNL58	miR396c	miR396	4.5	1	21	2344	2364	UUCCACAGCUUUCUUGAACUU	::: :.:::::: :::: :::	AAGCUUAAGAAAUCUGUAGAA	Cleavage
RcTNL58	miR396d	miR396	4.5	1	21	2344	2364	UUCCACAGCUUUCUUGAACUU	::: :.:::::: :::: :::	AAGCUUAAGAAAUCUGUAGAA	Cleavage
RcTNL58	miR396e	miR396	4.5	1	21	2344	2364	UUCCACAGCUUUCUUGAACUU	::: :.:::::: :::: :::	AAGCUUAAGAAAUCUGUAGAA	Cleavage
RcTNL58	miR396f	miR396	5	1	21	2344	2364	UUCCACGGCUUUCUUGAACUG	:: :.:::::: :.:: :::	AAGCUUAAGAAAUCUGUAGAA	Cleavage
RcTNL58	miR396g	miR396	5	1	21	2344	2364	UUCCACGGCUUUCUUGAACUG	:: :.:::::: :.:: :::	AAGCUUAAGAAAUCUGUAGAA	Cleavage
RcTNL58	miR169b	miR169	4	1	22	3222	3243	UAGCCAAGGAUGAUUUGCCUGC	:: :.::::::.:::: :.	GAUGGGAGAUCAUCUUUGGGUG	Cleavage
RcTNL58	miR169c	miR169	5	1	21	3223	3243	UAGCCAAGGAUGACUUGCCCG	:: :. :::::.:::: :.	AUGGGAGAUCAUCUUUGGGUG	Cleavage
RcTNL58	miR169d	miR169	5	1	21	3223	3243	UAGCCAAGGAUGACUUGCCCG	:: :. :::::.:::: :.	AUGGGAGAUCAUCUUUGGGUG	Cleavage
RcTNL58	miR169a	miR169	4.5	1	21	3223	3243	CAGCCAAGGAUGACUUGCCGG	.:: :. :::::.:::: ::	AUGGGAGAUCAUCUUUGGGUG	Cleavage
RcTNL58	miR7120a	miR7120	5	1	21	1702	1722	UGUUAUAUUGUCAGAUUGUCA	:::.:::.::: :::.:	CUUGAAUUUGAUAAUUUAAUA	Cleavage
RcTNL58	miR7120b	miR7120	5	1	21	1702	1722	UGUUAUAUUGUCAGAUUGUCA	:::.:::.::: :::.:	CUUGAAUUUGAUAAUUUAAUA	Cleavage
RcTNL59	miR482b	miR482	3.5	1	22	595	616	UCUUUCCUAUCCCUCCCAUUCC	:: :::::::: .: :::::::	GGCAUGGGAGGAGUUGGAAAGA	Translation
RcTNL59	miR482a	miR482	3.5	1	22	10	31	AGGAAUGGGCUGUUUGGGAAGA	:::::::.::::..: :.:	AGCUCCCAAAUAGCCUGUGCUU	Cleavage
RcTNL59	miR828a	miR828	5	1	22	2612	2633	UCUUGCUCAAAUGAGUAUUCCA	: :::::. ..::::.:.: ::	UUGAAUAUGUGUUUGGGUAUGA	Cleavage
RcTNL59	miR828b	miR828	5	1	22	2612	2633	UCUUGCUCAAAUGAGUAUUCCA	: :::::. ..::::.:.: ::	UUGAAUAUGUGUUUGGGUAUGA	Cleavage
RcTNL60	miR482a	miR482	5	1	22	10	31	AGGAAUGGGCUGUUUGGGAAGA	:::::::.:::...: : :	AGCUCCCAAAUAGCUUGUGCAU	Cleavage
RcTNL61	miR482b	miR482	4.5	1	22	766	787	UCUUUCCUAUCCCUCCCAUUCC	:: ::::: :: .: :::::::	GGCAUGGGCGGCGUUGGAAAGA	Translation
RcTNL61	miR162a	miR162	4.5	1	21	2066	2086	UCGAUAAACCUCUGCAUCCAG	: ::. ::.:.:: ::.::::	CCGGGAGCGGGGGAUUGUCGA	Cleavage
RcTNL61	miR162b	miR162	4.5	1	21	2066	2086	UCGAUAAACCUCUGCAUCCAG	: ::. ::.:.:: ::.::::	CCGGGAGCGGGGGAUUGUCGA	Cleavage
RcTNL62	miR7121a	miR7121	4.5	1	21	1972	1992	UCCUCUUGGUGAUCGCCCUGU	.::: :::..::.:::: :	GGGGGGAGAUUGCCGAGAGAA	Cleavage
RcTNL62	miR7121b	miR7121	4.5	1	21	1972	1992	UCCUCUUGGUGAUCGCCCUGU	.::: :::..::.:::: :	GGGGGGAGAUUGCCGAGAGAA	Cleavage
RcTNL62	miR7121c	miR7121	4.5	1	21	1972	1992	UCCUCUUGGUGAUCGCCCUGU	.::: :::..::.:::: :	GGGGGGAGAUUGCCGAGAGAA	Cleavage
RcTNL62	miR7121d	miR7121	4.5	1	21	1972	1992	UCCUCUUGGUGAUCGCCCUGC	: .::: :::..::.:::: :	GGGGGGAGAUUGCCGAGAGAA	Cleavage
RcTNL62	miR7121e	miR7121	4.5	1	21	1972	1992	UCCUCUUGGUGAUCGCCCUGC	: .::: :::..::.:::: :	GGGGGGAGAUUGCCGAGAGAA	Cleavage
RcTNL62	miR7121f	miR7121	4.5	1	21	1972	1992	UCCUCUUGGUGAUCGCCCUGC	: .::: :::..::.:::: :	GGGGGGAGAUUGCCGAGAGAA	Cleavage
RcTNL62	miR7121g	miR7121	4.5	1	21	1972	1992	UCCUCUUGGUGAUCGCCCUGC	: .::: :::..::.:::: :	GGGGGGAGAUUGCCGAGAGAA	Cleavage
RcTNL62	miR7121h	miR7121	4.5	1	21	1972	1992	UCCUCUUGGUGAUCGCCCUGC	: .::: :::..::.:::: :	GGGGGGAGAUUGCCGAGAGAA	Cleavage
RcTNL63	miR482b	miR482	3.5	1	22	1441	1462	UCUUUCCUAUCCCUCCCAUUCC	:: :::::::: .: :::::::	GGCAUGGGAGGCGUCGGAAAGA	Translation
RcTNL63	miR7120a	miR7120	5	1	21	4093	4113	UGUUAUAUUGUCAGAUUGUCA	::: :.::::: ::::. :	CAACAUUUUGACAUUAUAGAA	Cleavage
RcTNL63	miR7120b	miR7120	5	1	21	4093	4113	UGUUAUAUUGUCAGAUUGUCA	::: :.::::: ::::. :	CAACAUUUUGACAUUAUAGAA	Cleavage
RcTNL63	miR7122a	miR7122	5	1	22	2367	2388	UUAUACAGAGAAAUCACGGUCG	:: : :::::.:.:::: .:	AUACAGAGAUUUUUUUGUAAGA	Cleavage
RcTNL63	miR7122b	miR7122	5	1	22	2367	2388	UUAUACAGAGAAAUCACGGUCG	:: : :::::.:.:::: .:	AUACAGAGAUUUUUUUGUAAGA	Cleavage
RcTNL64	miR482b	miR482	2.5	1	22	103	124	UCUUUCCUAUCCCUCCCAUUCC	::::::::::::.: ::.::::	GGAAUGGGAGGGGUUGGGAAGA	Cleavage
RcTNL64	miR482b	miR482	4.5	1	22	3211	3232	UCUUUCCUAUCCCUCCCAUUCC	:: ::::: :: .: :::::::	GGCAUGGGCGGAGUUGGAAAGA	Translation
RcTNL64	miR482b	miR482	4.5	1	22	4861	4882	UCUUUCCUAUCCCUCCCAUUCC	:: ::::: :: .: :::::::	GGCAUGGGCGGCGUUGGAAAGA	Translation
RcTNL64	miR482a	miR482	3	1	22	101	122	UUCCCAAGCCCGCCCAUUCCUA	:::::::: ::: :::::::	AUGGAAUGGGAGGGGUUGGGAA	Cleavage
RcTNL64	miR482c	miR482	3.5	1	22	103	124	UCUUUCCUAACCCUCCCAUUCC	:::::::::::: : ::.::::	GGAAUGGGAGGGGUUGGGAAGA	Translation
RcTNL64	miR156ad	miR156	5	1	20	7151	7169	UGACAGAAGAAAGUGAGCAC	:::::: ::::::.: :::	CUGCUCAAUUUCUUUU-UCA	Cleavage
RcTNL64	miR156ae	miR156	5	1	20	7151	7169	UGACAGAAGAAAGUGAGCAC	:::::: ::::::.: :::	CUGCUCAAUUUCUUUU-UCA	Cleavage
RcTNL65	miR482b	miR482	4	1	22	1371	1392	UCUUUCCUAUCCCUCCCAUUCC	:::: :: :: ::.:::::::	AGAAUUGGUGGAAUGGGAAAGA	Translation
RcTNL65	miR858	miR858	5	1	21	790	810	UUCGUUGUCUGUUCGACCUGA	::: : :. ::::.::::.	AAAGGGCUAGAAGACGACGAG	Translation
RcTNL66	miR7126	miR7126	3.5	1	21	2899	2919	AAAGUAUCAAGGAGCGCAAAG	:: .:::.:::: ::::::	ACUUCUGCUUCUUGCUACUUU	Cleavage
RcTNL67	miR171o	miR171	5	1	21	2473	2493	UGGGAUGUUGGUAUGGUUCAA	: :.:.::::....::..::	CUUAGCUAUACUGGUAUUUCA	Cleavage
RcTNL67	miR159a	miR159	5	1	20	3502	3521	CUUGGAUUGAAGGGAGCUCC	: ::::.:::::. :.::	UGCGCUCUCUUCAGACUAAU	Cleavage
RcTNL67	miR159b	miR159	5	1	20	3502	3521	CUUGGAUUGAAGGGAGCUCC	: ::::.:::::. :.::	UGCGCUCUCUUCAGACUAAU	Cleavage
RcTNL67	miR319a	miR319	4.5	1	21	3500	3520	UUGGACUGAAGGGAGCUCCCU	: : ::::.:::::: :.::	UGUGCGCUCUCUUCAGACUAA	Cleavage
RcTNL67	miR319b	miR319	4.5	1	21	3500	3520	UUGGACUGAAGGGAGCUCCCU	: : ::::.:::::: :.::	UGUGCGCUCUCUUCAGACUAA	Cleavage
RcTNL67	miR7122a	miR7122	5	1	22	2250	2271	UUAUACAGAGAAAUCACGGUCG	:..: :: :::.:.:::: ::	AGGUCAUGCUUUUUUUGUAAAA	Cleavage
RcTNL67	miR7122b	miR7122	5	1	22	2250	2271	UUAUACAGAGAAAUCACGGUCG	:..: :: :::.:.:::: ::	AGGUCAUGCUUUUUUUGUAAAA	Cleavage
RcTNL67	miR403a	miR403	5	1	21	3429	3449	UUAGAUUCACGCACAAACUCG	: : ::::. ::.::::.:	GAAAUAUGUGUUUGGAUCUGA	Translation
RcTNL67	miR403b	miR403	5	1	21	3429	3449	UUAGAUUCACGCACAAACUCG	: : ::::. ::.::::.:	GAAAUAUGUGUUUGGAUCUGA	Translation
RcTNL68	miR396f	miR396	5	1	21	797	817	UUCCACGGCUUUCUUGAACUG	: :::::.::::: ::.:	UUGAUCAAGGAAGCCUGGGGA	Cleavage
RcTNL68	miR396g	miR396	5	1	21	797	817	UUCCACGGCUUUCUUGAACUG	: :::::.::::: ::.:	UUGAUCAAGGAAGCCUGGGGA	Cleavage
RcTNL68	miR169b	miR169	5	1	22	5035	5056	UAGCCAAGGAUGAUUUGCCUGC	:. :: :::::: :: :::.:.	GUUGGAAAAUCAACCAUGGUUG	Translation
RcTNL68	miR403a	miR403	5	1	21	1585	1605	UUAGAUUCACGCACAAACUCG	:: : :: ::::.:::::	UCAGCUCGUCCGUGGAUCUAU	Cleavage
RcTNL68	miR403b	miR403	5	1	21	1585	1605	UUAGAUUCACGCACAAACUCG	:: : :: ::::.:::::	UCAGCUCGUCCGUGGAUCUAU	Cleavage
RcTNL69	miR482d	miR482	5	1	21	2017	2037	AAUGGAAGGGUAGGAAAGAAG	:::: :::: :: :::::	GAUCUUAGCUACACUGCCAUU	Cleavage
RcTNL69	miR396a	miR396	4.5	1	21	25	45	UUCCACAGCUUUCUUGAACAG	::: . :: ::::::::.:	GCGUUGGCGAUAGCUGUGGGA	Translation
RcTNL69	miR396b	miR396	4.5	1	21	25	45	UUCCACAGCUUUCUUGAACUG	::: . :: ::::::::.:	GCGUUGGCGAUAGCUGUGGGA	Translation
RcTNL69	miR396c	miR396	4.5	1	21	25	45	UUCCACAGCUUUCUUGAACUU	::: . :: ::::::::.:	GCGUUGGCGAUAGCUGUGGGA	Translation
RcTNL69	miR396d	miR396	4.5	1	21	25	45	UUCCACAGCUUUCUUGAACUU	::: . :: ::::::::.:	GCGUUGGCGAUAGCUGUGGGA	Translation
RcTNL69	miR396e	miR396	4.5	1	21	25	45	UUCCACAGCUUUCUUGAACUU	::: . :: ::::::::.:	GCGUUGGCGAUAGCUGUGGGA	Translation
RcTNL69	miR396f	miR396	5	1	21	25	45	UUCCACGGCUUUCUUGAACUG	::: . :: :::.::::.:	GCGUUGGCGAUAGCUGUGGGA	Translation
RcTNL69	miR396g	miR396	5	1	21	25	45	UUCCACGGCUUUCUUGAACUG	::: . :: :::.::::.:	GCGUUGGCGAUAGCUGUGGGA	Translation
RcTNL70	miR482b	miR482	4.5	1	22	952	973	UCUUUCCUAUCCCUCCCAUUCC	:: :::: ::: .: :::::::	GGCAUGGCAGGCGUUGGAAAGA	Translation
RcTNL70	miR395a	miR395	5	1	21	1644	1664	CUGAAGUGUUUGGGGGAACUC	:: : ::. :::::.::.::	AAGGUACCUGAAACAUUUUAG	Cleavage
RcTNL70	miR395b	miR395	5	1	21	1644	1664	CUGAAGUGUUUGGGGGAACUC	:: : ::. :::::.::.::	AAGGUACCUGAAACAUUUUAG	Cleavage
RcTNL70	miR395c	miR395	5	1	21	1644	1664	CUGAAGUGUUUGGGGGAACUC	:: : ::. :::::.::.::	AAGGUACCUGAAACAUUUUAG	Cleavage
RcTNL70	miR395d	miR395	5	1	21	1644	1664	CUGAAGUGUUUGGGGGAACUC	:: : ::. :::::.::.::	AAGGUACCUGAAACAUUUUAG	Cleavage
RcTNL70	miR395e	miR395	5	1	21	1644	1664	CUGAAGUGUUUGGGGGAACUC	:: : ::. :::::.::.::	AAGGUACCUGAAACAUUUUAG	Cleavage
RcTNL70	miR395f	miR395	5	1	21	1644	1664	CUGAAGUGUUUGGGGGAACUC	:: : ::. :::::.::.::	AAGGUACCUGAAACAUUUUAG	Cleavage
RcTNL70	miR395g	miR395	5	1	21	1644	1664	CUGAAGUGUUUGGGGGAACUC	:: : ::. :::::.::.::	AAGGUACCUGAAACAUUUUAG	Cleavage
RcTNL70	miR395h	miR395	5	1	21	1644	1664	CUGAAGUGUUUGGGGGAACUC	:: : ::. :::::.::.::	AAGGUACCUGAAACAUUUUAG	Cleavage
RcTNL70	miR395i	miR395	5	1	21	1644	1664	CUGAAGUGUUUGGGGGAACUC	:: : ::. :::::.::.::	AAGGUACCUGAAACAUUUUAG	Cleavage
RcTNL70	miR169b	miR169	5	1	22	3634	3655	UAGCCAAGGAUGAUUUGCCUGC	:. :: :::::: :: :::.:.	GUUGGAAAAUCAACCAUGGUUG	Translation
RcTNL71	miR159a	miR159	4.5	1	20	472	491	CUUGGAUUGAAGGGAGCUCC	::.:::::. :. :::::::	GGGGCUCCUAUUUAUCCAAG	Translation
RcTNL71	miR159b	miR159	4.5	1	20	472	491	CUUGGAUUGAAGGGAGCUCC	::.:::::. :. :::::::	GGGGCUCCUAUUUAUCCAAG	Translation
RcTNL71	miR319c	miR319	4	1	21	2506	2526	AUCCAACGAAGCAGGAGCUGA	: :: ::::::.::: :::	GAAACUACUGCUUUGUUUGAU	Cleavage
RcTNL71	miR394a	miR394	4	1	20	972	991	UUGGCAUUCUGUCCACCUCC	:.::: ::.::::::::.	UGGGGUCUACGGAAUGCCAG	Cleavage
RcTNL71	miR394b	miR394	4	1	20	972	991	UUGGCAUUCUGUCCACCUCC	:.::: ::.::::::::.	UGGGGUCUACGGAAUGCCAG	Cleavage
RcTNL71	miR162a	miR162	4	1	21	3381	3401	UCGAUAAACCUCUGCAUCCAG	:: :: ::::: ::::.::	AAGGUUGGAGAGGGUUAUUGA	Cleavage
RcTNL71	miR162b	miR162	4	1	21	3381	3401	UCGAUAAACCUCUGCAUCCAG	:: :: ::::: ::::.::	AAGGUUGGAGAGGGUUAUUGA	Cleavage
RcTNL72	miR159c	miR159	5	1	21	2860	2881	GAAUUCCUUCUCCU-CUCCUUU	.:.:::: :::::::: ::::	GAGGGAGCAGGAGAAGAAAUUA	Cleavage
RcTNL73	miR482b	miR482	4	1	22	661	682	UCUUUCCUAUCCCUCCCAUUCC	:::::::: ::::: :: ::::	GGAAUGGGCGGGAUUGGUAAGA	Cleavage
RcTNL73	miR482a	miR482	3	1	22	659	680	UUCCCAAGCCCGCCCAUUCCUA	.:::::::::::: :::: ::	GGGGAAUGGGCGGGAUUGGUAA	Cleavage
RcTNL73	miR171o	miR171	5	1	21	1903	1923	UGGGAUGUUGGUAUGGUUCAA	: ::.: :..::::: ::::	CUAAAUCUUGUCAACACCCCA	Cleavage
RcTNL73	miR828a	miR828	4	1	22	3248	3269	UCUUGCUCAAAUGAGUAUUCCA	: : :: ::::::: ::::.::	UUGUAUUCUCAUUUCAGCAGGA	Cleavage
RcTNL73	miR828b	miR828	4	1	22	3248	3269	UCUUGCUCAAAUGAGUAUUCCA	: : :: ::::::: ::::.::	UUGUAUUCUCAUUUCAGCAGGA	Cleavage
RcTNL73	miR167a	miR167	5	1	21	2124	2144	AGAUCAUCUGGCAGUUUCACC	:::.::::.::::: .:	UGACAAAUUGCCGGAUGAGUU	Cleavage
RcTNL73	miR167a	miR167	5	1	21	2286	2306	AGAUCAUCUGGCAGUUUCACC	:::.::::.::::: .:	UGACAAAUUGCCGGAUGAGUU	Cleavage
RcTNL73	miR477a	miR477	4	1	21	3137	3157	ACUCUCCCUCAAGAGCUUCUC	::: .:.:::.:: :::::	CUGAACUUUUUGGGGAAGAGU	Cleavage
RcTNL73	miR477b	miR477	4.5	1	22	3136	3157	ACUCUCCCUCAAGGGCUUCGAC	.::: ...:::.:: :::::	ACUGAACUUUUUGGGGAAGAGU	Cleavage
RcTNL74	miR482b	miR482	4	1	22	643	664	UCUUUCCUAUCCCUCCCAUUCC	:::::::: ::::: :: ::::	GGAAUGGGCGGGAUUGGUAAGA	Cleavage
RcTNL74	miR482a	miR482	3	1	22	641	662	UUCCCAAGCCCGCCCAUUCCUA	.:::::::::::: :::: ::	GGGGAAUGGGCGGGAUUGGUAA	Cleavage
RcTNL74	miR482a	miR482	3.5	1	22	2067	2088	AGGAAUGGGCUGUUUGGGAAGA	::.::::.: :.:::::.:	AUCUCUCAAAUAUCUCAUUCUU	Translation
RcTNL74	miR396a	miR396	4	1	21	3157	3177	UUCCACAGCUUUCUUGAACAG	: : .: :::::.:::::::	AUAUAUACGAAAGUUGUGGAA	Cleavage
RcTNL74	miR396b	miR396	4	1	21	3157	3177	UUCCACAGCUUUCUUGAACUG	: .: :::::.:::::::	AUAUAUACGAAAGUUGUGGAA	Cleavage
RcTNL74	miR396c	miR396	4	1	21	3157	3177	UUCCACAGCUUUCUUGAACUU	: .: :::::.:::::::	AUAUAUACGAAAGUUGUGGAA	Cleavage
RcTNL74	miR396d	miR396	4	1	21	3157	3177	UUCCACAGCUUUCUUGAACUU	: .: :::::.:::::::	AUAUAUACGAAAGUUGUGGAA	Cleavage
RcTNL74	miR396e	miR396	4	1	21	3157	3177	UUCCACAGCUUUCUUGAACUU	: .: :::::.:::::::	AUAUAUACGAAAGUUGUGGAA	Cleavage
RcTNL74	miR396f	miR396	4.5	1	21	3157	3177	UUCCACGGCUUUCUUGAACUG	: .: :::::..::::::	AUAUAUACGAAAGUUGUGGAA	Cleavage
RcTNL74	miR396g	miR396	4.5	1	21	3157	3177	UUCCACGGCUUUCUUGAACUG	: .: :::::..::::::	AUAUAUACGAAAGUUGUGGAA	Cleavage
RcTNL74	miR171o	miR171	5	1	21	1885	1905	UGGGAUGUUGGUAUGGUUCAA	::::.: :..::.:: :.::	CUGAAUCUUGUCAGCACCUCA	Cleavage
RcTNL74	miR395a	miR395	5	1	21	1412	1432	CUGAAGUGUUUGGGGGAACUC	:: ::.::.:::...:::.:	GAUCUCUCCUAAAUGUUUCGG	Cleavage
RcTNL74	miR395b	miR395	5	1	21	1412	1432	CUGAAGUGUUUGGGGGAACUC	:: ::.::.:::...:::.:	GAUCUCUCCUAAAUGUUUCGG	Cleavage
RcTNL74	miR395c	miR395	5	1	21	1412	1432	CUGAAGUGUUUGGGGGAACUC	:: ::.::.:::...:::.:	GAUCUCUCCUAAAUGUUUCGG	Cleavage
RcTNL74	miR395d	miR395	5	1	21	1412	1432	CUGAAGUGUUUGGGGGAACUC	:: ::.::.:::...:::.:	GAUCUCUCCUAAAUGUUUCGG	Cleavage
RcTNL74	miR395e	miR395	5	1	21	1412	1432	CUGAAGUGUUUGGGGGAACUC	:: ::.::.:::...:::.:	GAUCUCUCCUAAAUGUUUCGG	Cleavage
RcTNL74	miR395f	miR395	5	1	21	1412	1432	CUGAAGUGUUUGGGGGAACUC	:: ::.::.:::...:::.:	GAUCUCUCCUAAAUGUUUCGG	Cleavage
RcTNL74	miR395g	miR395	5	1	21	1412	1432	CUGAAGUGUUUGGGGGAACUC	:: ::.::.:::...:::.:	GAUCUCUCCUAAAUGUUUCGG	Cleavage
RcTNL74	miR395h	miR395	5	1	21	1412	1432	CUGAAGUGUUUGGGGGAACUC	:: ::.::.:::...:::.:	GAUCUCUCCUAAAUGUUUCGG	Cleavage
RcTNL74	miR395i	miR395	5	1	21	1412	1432	CUGAAGUGUUUGGGGGAACUC	:: ::.::.:::...:::.:	GAUCUCUCCUAAAUGUUUCGG	Cleavage
RcTNL74	miR167a	miR167	3.5	1	21	2106	2126	AGAUCAUCUGGCAGUUUCACC	::::.:::::::::: .:	UCAGAAAUUGCCAGAUGAGUU	Cleavage
RcTNL74	miR477a	miR477	5	1	21	2969	2989	ACUCUCCCUCAAGAGCUUCUC	:: .:.:::.: ::::::	UUCAAUUUUUUGGGCGAGAGU	Cleavage
RcTNL75	miR482b	miR482	4	1	22	643	664	UCUUUCCUAUCCCUCCCAUUCC	:::::::: ::::: :: ::::	GGAAUGGGCGGGAUCGGUAAGA	Cleavage
RcTNL75	miR396a	miR396	4.5	1	21	3748	3768	UUCCACAGCUUUCUUGAACAG	:: :::::.:: ::::: ::	AUGAUCAAGGAAACUGUGCAA	Cleavage
RcTNL75	miR396b	miR396	4.5	1	21	3748	3768	UUCCACAGCUUUCUUGAACUG	: :::::.:: ::::: ::	AUGAUCAAGGAAACUGUGCAA	Cleavage
RcTNL75	miR396c	miR396	4.5	1	21	3748	3768	UUCCACAGCUUUCUUGAACUU	: : :::::.:: ::::: ::	AUGAUCAAGGAAACUGUGCAA	Cleavage
RcTNL75	miR396d	miR396	4.5	1	21	3748	3768	UUCCACAGCUUUCUUGAACUU	: : :::::.:: ::::: ::	AUGAUCAAGGAAACUGUGCAA	Cleavage
RcTNL75	miR396e	miR396	4.5	1	21	3748	3768	UUCCACAGCUUUCUUGAACUU	: : :::::.:: ::::: ::	AUGAUCAAGGAAACUGUGCAA	Cleavage
RcTNL75	miR396f	miR396	5	1	21	3748	3768	UUCCACGGCUUUCUUGAACUG	: :::::.:: :.::: ::	AUGAUCAAGGAAACUGUGCAA	Cleavage
RcTNL75	miR396g	miR396	5	1	21	3748	3768	UUCCACGGCUUUCUUGAACUG	: :::::.:: :.::: ::	AUGAUCAAGGAAACUGUGCAA	Cleavage
RcTNL75	miR171o	miR171	4.5	1	21	1885	1905	UGGGAUGUUGGUAUGGUUCAA	::::.: :..::.:: ::::	CUGAAUCUUGUCAGCACCCCA	Cleavage
RcTNL75	miR167a	miR167	5	1	21	2532	2552	AGAUCAUCUGGCAGUUUCACC	:::.::::.::::: .:	UGACAAAUUGCCGGAUGAGUU	Cleavage
RcTNL75	miR167a	miR167	5	1	21	2745	2765	AGAUCAUCUGGCAGUUUCACC	:::.::::.::::: .:	UGACAAAUUGCCGGAUGAGUU	Cleavage
RcTNL75	miR477a	miR477	4.5	1	21	3599	3619	ACUCUCCCUCAAGAGCUUCUC	::. .:::.::::::::	GUACAGUGUUUGGGGGAGAGU	Cleavage
RcTNL75	miR477b	miR477	4.5	1	22	3598	3619	ACUCUCCCUCAAGGGCUUCGAC	::. .:::.::::::::	UGUACAGUGUUUGGGGGAGAGU	Cleavage
RcTNL76	miR482b	miR482	4	1	22	643	664	UCUUUCCUAUCCCUCCCAUUCC	:::::::: ::::: :: ::::	GGAAUGGGCGGGAUUGGUAAGA	Cleavage
RcTNL76	miR482a	miR482	3	1	22	641	662	UUCCCAAGCCCGCCCAUUCCUA	.:::::::::::: :::: ::	GGGGAAUGGGCGGGAUUGGUAA	Cleavage
RcTNL76	miR396a	miR396	5	1	21	3811	3831	UUCCACAGCUUUCUUGAACAG	: : ..::.::: :::::::	AUAUAUGAGGAAGAUGUGGAA	Cleavage
RcTNL76	miR396b	miR396	5	1	21	3811	3831	UUCCACAGCUUUCUUGAACUG	: ..::.::: :::::::	AUAUAUGAGGAAGAUGUGGAA	Cleavage
RcTNL76	miR396c	miR396	5	1	21	3811	3831	UUCCACAGCUUUCUUGAACUU	: ..::.::: :::::::	AUAUAUGAGGAAGAUGUGGAA	Cleavage
RcTNL76	miR396d	miR396	5	1	21	3811	3831	UUCCACAGCUUUCUUGAACUU	: ..::.::: :::::::	AUAUAUGAGGAAGAUGUGGAA	Cleavage
RcTNL76	miR396e	miR396	5	1	21	3811	3831	UUCCACAGCUUUCUUGAACUU	: ..::.::: :::::::	AUAUAUGAGGAAGAUGUGGAA	Cleavage
RcTNL76	miR171o	miR171	4	1	21	1885	1905	UGGGAUGUUGGUAUGGUUCAA	:::::.: :..::::: ::::	UUGAAUCUUGUCAACACCCCA	Cleavage
RcTNL76	miR171i	miR171	5	1	21	928	948	UGAGCCGAACCAAUAUCACUC	: :::::::.::.:::	AACCAAGAUUGGUUUGGUUCA	Cleavage
RcTNL76	miR397a	miR397	5	1	21	236	256	UUGAGUGCAGCGUUGAUGAAA	::.::::::. :..::...	CAUCGUCAACGUGGUGCUUGG	Cleavage
RcTNL76	miR397b	miR397	5	1	21	236	256	UUGAGUGCAGCGUUGAUGAAA	::.::::::. :..::...	CAUCGUCAACGUGGUGCUUGG	Cleavage
RcTNL76	miR167a	miR167	4.5	1	21	2745	2765	AGAUCAUCUGGCAGUUUCACC	:::.:::::::::: .:	UGAUAAAUUGCCAGAUGAGUU	Cleavage
RcTNL76	miR394a	miR394	5	1	20	1617	1637	UUGGCAUUC-UGUCCACCUCC	::::::::. ::::::.::	AAAGGUGGACGUGAAUGCUAA	Cleavage
RcTNL76	miR394b	miR394	5	1	20	1617	1637	UUGGCAUUC-UGUCCACCUCC	::::::::. ::::::.::	AAAGGUGGACGUGAAUGCUAA	Cleavage
RcTNL77	miR482b	miR482	4	1	22	643	664	UCUUUCCUAUCCCUCCCAUUCC	:::::::: ::::: :: ::::	GGAAUGGGCGGGAUUGGUAAGA	Cleavage
RcTNL77	miR482a	miR482	3	1	22	641	662	UUCCCAAGCCCGCCCAUUCCUA	.:::::::::::: :::: ::	GGGGAAUGGGCGGGAUUGGUAA	Cleavage
RcTNL77	miR171o	miR171	4	1	21	1885	1905	UGGGAUGUUGGUAUGGUUCAA	:::::.: :..::::: ::::	UUGAAUCUUGUCAACACCCCA	Cleavage
RcTNL77	miR167a	miR167	4.5	1	21	2745	2765	AGAUCAUCUGGCAGUUUCACC	:::.:::::::::: .:	UGAUAAAUUGCCAGAUGAGUU	Cleavage
RcTNL78	miR482b	miR482	4	1	22	643	664	UCUUUCCUAUCCCUCCCAUUCC	:::::::: ::::: :: ::::	GGAAUGGGCGGGAUUGGUAAGA	Cleavage
RcTNL78	miR482a	miR482	3	1	22	641	662	UUCCCAAGCCCGCCCAUUCCUA	.:::::::::::: :::: ::	GGGGAAUGGGCGGGAUUGGUAA	Cleavage
RcTNL78	miR171o	miR171	4.5	1	21	1885	1905	UGGGAUGUUGGUAUGGUUCAA	:::::.: :..:::.: ::::	UUGAAUCUUGUCAAUACCCCA	Cleavage
RcTNL78	miR171i	miR171	5	1	21	928	948	UGAGCCGAACCAAUAUCACUC	: :::::::.::.:::	AACCAAGAUUGGUUUGGUUCA	Cleavage
RcTNL78	miR167a	miR167	4.5	1	21	2533	2552	AGAUCAUCUGGCAGUUUCACC	::: :::.:::::::::: .:	GGU-AAAUUGCCAGAUGAGUU	Cleavage
RcTNL79	miR482b	miR482	4	1	22	646	667	UCUUUCCUAUCCCUCCCAUUCC	:::::::: ::::: :: ::::	GGAAUGGGCGGGAUUGGUAAGA	Cleavage
RcTNL79	miR482a	miR482	3	1	22	644	665	UUCCCAAGCCCGCCCAUUCCUA	.:::::::::::: :::: ::	GGGGAAUGGGCGGGAUUGGUAA	Cleavage
RcTNL79	miR171o	miR171	4	1	21	1888	1908	UGGGAUGUUGGUAUGGUUCAA	:::::.: :..::::: ::::	UUGAAUCUUGUCAACACCCCA	Cleavage
RcTNL79	miR395a	miR395	5	1	21	3150	3170	CUGAAGUGUUUGGGGGAACUC	.::::..::. :::.::.:	UGGUUCUUCCGUACAUUUUAA	Translation
RcTNL79	miR395b	miR395	5	1	21	3150	3170	CUGAAGUGUUUGGGGGAACUC	.::::..::. :::.::.:	UGGUUCUUCCGUACAUUUUAA	Translation
RcTNL79	miR395c	miR395	5	1	21	3150	3170	CUGAAGUGUUUGGGGGAACUC	.::::..::. :::.::.:	UGGUUCUUCCGUACAUUUUAA	Translation
RcTNL79	miR395d	miR395	5	1	21	3150	3170	CUGAAGUGUUUGGGGGAACUC	.::::..::. :::.::.:	UGGUUCUUCCGUACAUUUUAA	Translation
RcTNL79	miR395e	miR395	5	1	21	3150	3170	CUGAAGUGUUUGGGGGAACUC	.::::..::. :::.::.:	UGGUUCUUCCGUACAUUUUAA	Translation
RcTNL79	miR395f	miR395	5	1	21	3150	3170	CUGAAGUGUUUGGGGGAACUC	.::::..::. :::.::.:	UGGUUCUUCCGUACAUUUUAA	Translation
RcTNL79	miR395g	miR395	5	1	21	3150	3170	CUGAAGUGUUUGGGGGAACUC	.::::..::. :::.::.:	UGGUUCUUCCGUACAUUUUAA	Translation
RcTNL79	miR395h	miR395	5	1	21	3150	3170	CUGAAGUGUUUGGGGGAACUC	.::::..::. :::.::.:	UGGUUCUUCCGUACAUUUUAA	Translation
RcTNL79	miR395i	miR395	5	1	21	3150	3170	CUGAAGUGUUUGGGGGAACUC	.::::..::. :::.::.:	UGGUUCUUCCGUACAUUUUAA	Translation
RcTNL79	miR394a	miR394	5	1	20	1620	1640	UUGGCAUUC-UGUCCACCUCC	::::::::. ::::::.::	AAAGGUGGACGUGAAUGCUAA	Cleavage
RcTNL79	miR394b	miR394	5	1	20	1620	1640	UUGGCAUUC-UGUCCACCUCC	::::::::. ::::::.::	AAAGGUGGACGUGAAUGCUAA	Cleavage
RcTNL80	miR482b	miR482	4.5	1	22	664	685	UCUUUCCUAUCCCUCCCAUUCC	:: ::: :.:: ::::: ::::	GGCAUGCGGGGCAUAGGUAAGA	Translation
RcTNL80	miR169b	miR169	5	1	22	3279	3300	UAGCCAAGGAUGAUUUGCCUGC	:: ::.:::: :.:::: ::	UGAGUCAGAUCACCUUUGGAUA	Translation
RcTNL81	miR482b	miR482	4.5	1	22	643	664	UCUUUCCUAUCCCUCCCAUUCC	:: ::: :.:: ::::: ::::	GGCAUGCGGGGCAUAGGUAAGA	Translation
RcTNL81	miR169b	miR169	5	1	22	3198	3219	UAGCCAAGGAUGAUUUGCCUGC	:: :.:: :: :.:::::::	UGAGUCGAAACACCUUUGGCUA	Translation
RcTNL81	miR7120a	miR7120	5	1	21	2830	2850	UGUUAUAUUGUCAGAUUGUCA	::.:: ::::::::.::	CAACGAUGCAACAAUAUAGCA	Cleavage
RcTNL81	miR7120b	miR7120	5	1	21	2830	2850	UGUUAUAUUGUCAGAUUGUCA	::.:: ::::::::.::	CAACGAUGCAACAAUAUAGCA	Cleavage
RcTNL81	miR5225c	miR5225	5	1	22	959	980	UCUGUCGUGGGUGAGAUGGUGC	: :.:::: .: :::: :::::	GAAUCAUCAUAACCACCACAGA	Translation
RcTNL82	miR482b	miR482	4	1	22	697	718	UCUUUCCUAUCCCUCCCAUUCC	::.::::: ::::: :: ::::	GGGAUGGGUGGGAUUGGUAAGA	Cleavage
RcTNL82	miR482a	miR482	4	1	22	695	716	UUCCCAAGCCCGCCCAUUCCUA	.::.:::::.::: :::: ::	GGGGGAUGGGUGGGAUUGGUAA	Cleavage
RcTNL82	miR828a	miR828	5	1	22	2799	2820	UCUUGCUCAAAUGAGUAUUCCA	:: :.:..::::.:::. :	CAUAAAAUUUGUUUGGGCAGAA	Cleavage
RcTNL82	miR828b	miR828	5	1	22	2799	2820	UCUUGCUCAAAUGAGUAUUCCA	:: :.:..::::.:::. :	CAUAAAAUUUGUUUGGGCAGAA	Cleavage
RcTNL83	miR482b	miR482	3	1	22	688	709	UCUUUCCUAUCCCUCCCAUUCC	::.::::: :: :::::.::::	GGGAUGGGUGGUAUAGGGAAGA	Translation
RcTNL83	miR482c	miR482	4.5	1	22	688	709	UCUUUCCUAACCCUCCCAUUCC	::.::::: :: ::::.::::	GGGAUGGGUGGUAUAGGGAAGA	Translation
RcTNL83	miR156t	miR156	5	1	21	2919	2939	UUGACAGAAGAGAGAGAGCAC	: .:::.:: :::::: :::	CUUUUCUUUCACUUCUGCCAA	Translation
RcTNL83	miR156u	miR156	5	1	21	2919	2939	UUGACAGAAGAGAGAGAGCAC	: .:::.:: :::::: :::	CUUUUCUUUCACUUCUGCCAA	Translation
RcTNL83	miR156v	miR156	5	1	21	2919	2939	UUGACAGAAGAGAGAGAGCAC	: .:::.:: :::::: :::	CUUUUCUUUCACUUCUGCCAA	Translation
RcTNL83	miR156w	miR156	5	1	21	2919	2939	UUGACAGAAGAGAGAGAGCAC	: .:::.:: :::::: :::	CUUUUCUUUCACUUCUGCCAA	Translation
RcTNL83	miR5225a	miR5225	4	1	22	2471	2492	UCUGUCGAAGGUGAGAUGGUGC	: :: :.::::.::.:: :::	CCUCCCUUUCACUUUUGAAAGA	Cleavage
RcTNL83	miR5225b	miR5225	4	1	22	2471	2492	UCUGUCGAAGGUGAGAUGGUGC	: :: :.::::.::.:: :::	CCUCCCUUUCACUUUUGAAAGA	Cleavage
RcTNL84	miR482b	miR482	4	1	22	661	682	UCUUUCCUAUCCCUCCCAUUCC	:::::::: ::::: :: ::::	GGAAUGGGCGGGAUUGGUAAGA	Cleavage
RcTNL84	miR482a	miR482	3	1	22	659	680	UUCCCAAGCCCGCCCAUUCCUA	.:::::::::::: :::: ::	GGGGAAUGGGCGGGAUUGGUAA	Cleavage
RcTNL84	miR171o	miR171	2.5	1	21	1903	1923	UGGGAUGUUGGUAUGGUUCAA	::::.: :..::::::::::	CUGAAUCUUGUCAACAUCCCA	Cleavage
RcTNL84	miR390a	miR390	3.5	1	21	1054	1074	AAGCUCAGGAGGGAUAGCGCC	: .:::. ..:::.:::::::	GAUGCUGAUUCUCUUGAGCUU	Cleavage
RcTNL84	miR390b	miR390	3.5	1	21	1054	1074	AAGCUCAGGAGGGAUAGCGCC	: .:::. ..:::.:::::::	GAUGCUGAUUCUCUUGAGCUU	Cleavage
RcTNL84	miR390c	miR390	3.5	1	21	1054	1074	AAGCUCAGGAGGGAUAGCGCC	: .:::. ..:::.:::::::	GAUGCUGAUUCUCUUGAGCUU	Cleavage
RcTNL84	miR390d	miR390	3.5	1	21	1054	1074	AAGCUCAGGAGGGAUAGCGCC	: .:::. ..:::.:::::::	GAUGCUGAUUCUCUUGAGCUU	Cleavage
RcTNL84	miR390e	miR390	3.5	1	21	1054	1074	AAGCUCAGGAGGGAUAGCGCC	: .:::. ..:::.:::::::	GAUGCUGAUUCUCUUGAGCUU	Cleavage
RcTNL84	miR390f	miR390	3.5	1	21	1054	1074	AAGCUCAGGAGGGAUAGCGCC	: .:::. ..:::.:::::::	GAUGCUGAUUCUCUUGAGCUU	Cleavage
RcTNL84	miR167a	miR167	4.5	1	21	2124	2144	AGAUCAUCUGGCAGUUUCACC	:::.:::::::::: .:	UGACAAAUUGCCAGAUGAGUU	Cleavage
RcTNL84	miR393a	miR393	5	1	22	2145	2165	UCCAAAGGGAUCGCAUUGAUCU	.:.::: ::. .::.:::::::	GGGUCA-UGUUGUCUCUUUGGA	Cleavage
RcTNL84	miR393b	miR393	5	1	22	2145	2165	UCCAAAGGGAUCGCAUUGAUCU	.:.::: ::. .::.:::::::	GGGUCA-UGUUGUCUCUUUGGA	Cleavage
RcTNL84	miR393c	miR393	5	1	22	2145	2165	UCCAAAGGGAUCGCAUUGAUCU	.:.::: ::. .::.:::::::	GGGUCA-UGUUGUCUCUUUGGA	Cleavage
RcTNL85	miR482b	miR482	4	1	22	661	682	UCUUUCCUAUCCCUCCCAUUCC	:::::::: ::::: :: ::::	GGAAUGGGCGGGAUUGGUAAGA	Cleavage
RcTNL85	miR482a	miR482	3	1	22	659	680	UUCCCAAGCCCGCCCAUUCCUA	.:::::::::::: :::: ::	GGGGAAUGGGCGGGAUUGGUAA	Cleavage
RcTNL85	miR482a	miR482	5	1	22	2085	2106	AGGAAUGGGCUGUUUGGGAAGA	::.::::.: :.:: ::.:	AUAUCUCAAAUAUCUCAAUCUU	Translation
RcTNL85	miR171o	miR171	2.5	1	21	1903	1923	UGGGAUGUUGGUAUGGUUCAA	::::.: :..::::::::::	GUGAAUCUUGUCAACAUCCCA	Cleavage
RcTNL85	miR390a	miR390	3.5	1	21	1054	1074	AAGCUCAGGAGGGAUAGCGCC	: .:::. ..:::.:::::::	GAUGCUGAUUCUCUUGAGCUU	Cleavage
RcTNL85	miR390b	miR390	3.5	1	21	1054	1074	AAGCUCAGGAGGGAUAGCGCC	: .:::. ..:::.:::::::	GAUGCUGAUUCUCUUGAGCUU	Cleavage
RcTNL85	miR390c	miR390	3.5	1	21	1054	1074	AAGCUCAGGAGGGAUAGCGCC	: .:::. ..:::.:::::::	GAUGCUGAUUCUCUUGAGCUU	Cleavage
RcTNL85	miR390d	miR390	3.5	1	21	1054	1074	AAGCUCAGGAGGGAUAGCGCC	: .:::. ..:::.:::::::	GAUGCUGAUUCUCUUGAGCUU	Cleavage
RcTNL85	miR390e	miR390	3.5	1	21	1054	1074	AAGCUCAGGAGGGAUAGCGCC	: .:::. ..:::.:::::::	GAUGCUGAUUCUCUUGAGCUU	Cleavage
RcTNL85	miR390f	miR390	3.5	1	21	1054	1074	AAGCUCAGGAGGGAUAGCGCC	: .:::. ..:::.:::::::	GAUGCUGAUUCUCUUGAGCUU	Cleavage
RcTNL85	miR167a	miR167	4.5	1	21	2124	2144	AGAUCAUCUGGCAGUUUCACC	:::.:::::::::: .:	UGACAAAUUGCCAGAUGAGUU	Cleavage
RcTNL85	miR393a	miR393	5	1	22	2145	2165	UCCAAAGGGAUCGCAUUGAUCU	.:.::: ::. .::.:::::::	GGGUCA-UGUUGUCUCUUUGGA	Cleavage
RcTNL85	miR393b	miR393	5	1	22	2145	2165	UCCAAAGGGAUCGCAUUGAUCU	.:.::: ::. .::.:::::::	GGGUCA-UGUUGUCUCUUUGGA	Cleavage
RcTNL85	miR393c	miR393	5	1	22	2145	2165	UCCAAAGGGAUCGCAUUGAUCU	.:.::: ::. .::.:::::::	GGGUCA-UGUUGUCUCUUUGGA	Cleavage
RcTNL86	miR482b	miR482	4.5	1	22	541	562	UCUUUCCUAUCCCUCCCAUUCC	:: ::::: :: .:::: ::::	GGUAUGGGUGGUGUAGGUAAGA	Translation
RcTNL87	miR482b	miR482	4.5	1	22	658	679	UCUUUCCUAUCCCUCCCAUUCC	:: ::::: :: .:::: ::::	GGUAUGGGUGGUGUAGGUAAGA	Translation
RcTNL87	miR159a	miR159	4.5	1	20	2373	2392	CUUGGAUUGAAGGGAGCUCC	:.:::: .::::::.:.:	UGGGCUCGUUUCAAUUCGAC	Cleavage
RcTNL87	miR159b	miR159	4.5	1	20	2373	2392	CUUGGAUUGAAGGGAGCUCC	:.:::: .::::::.:.:	UGGGCUCGUUUCAAUUCGAC	Cleavage
RcTNL89	miR171o	miR171	4.5	1	21	1903	1923	UGGGAUGUUGGUAUGGUUCAA	:::: : :..::::: ::::	CUGAAGCUUGUCAACACCCCA	Cleavage
RcTNL89	miR169e	miR169	5	1	22	1321	1342	UGAAGAGAAGAGCGUUGUUUGG	:.:.::: .:::. :.::::.:	CUAGACAUUGCUUGUUUCUUUA	Cleavage
RcTNL89	miR169f	miR169	5	1	22	1321	1342	UGAAGAGAAGAGCGUUGUUUGG	:.:.::: .:::. :.::::.:	CUAGACAUUGCUUGUUUCUUUA	Cleavage
RcTNL89	miR167a	miR167	4.5	1	21	2340	2360	AGAUCAUCUGGCAGUUUCACC	:::.:::::::::: .:	UGACAAAUUGCCAGAUGAGUU	Cleavage
RcTNL89	miR858	miR858	5	1	21	3339	3359	UUCGUUGUCUGUUCGACCUGA	.:: .::::. :.::.:::	CGGGGAUGAACGAAUAAUGAA	Cleavage
RcTNL90	miR396a	miR396	5	1	21	4798	4818	UUCCACAGCUUUCUUGAACAG	: ::..::.:.: ::::::.	GUAUUUGAGGAGGAUGUGGAG	Cleavage
RcTNL90	miR396b	miR396	5	1	21	4798	4818	UUCCACAGCUUUCUUGAACUG	::..::.:.: ::::::.	GUAUUUGAGGAGGAUGUGGAG	Cleavage
RcTNL90	miR396c	miR396	5	1	21	4798	4818	UUCCACAGCUUUCUUGAACUU	::..::.:.: ::::::.	GUAUUUGAGGAGGAUGUGGAG	Cleavage
RcTNL90	miR396d	miR396	5	1	21	4798	4818	UUCCACAGCUUUCUUGAACUU	::..::.:.: ::::::.	GUAUUUGAGGAGGAUGUGGAG	Cleavage
RcTNL90	miR396e	miR396	5	1	21	4798	4818	UUCCACAGCUUUCUUGAACUU	::..::.:.: ::::::.	GUAUUUGAGGAGGAUGUGGAG	Cleavage
RcTNL90	miR408b	miR408	5	1	21	3321	3341	ACAGGGAAGAGGUAGAGCAUG	: ::.:.:.:.:::. :::	GUUUCUUUGCUUUUUCUAUGU	Cleavage
RcTNL90	miR408c	miR408	5	1	21	3321	3341	ACAGGGAAGAGGUAGAGCAUG	: ::.:.:.:.:::. :::	GUUUCUUUGCUUUUUCUAUGU	Cleavage
RcTNL90	miR408d	miR408	5	1	21	3321	3341	ACAGGGAAGAGGUAGAGCAUG	: ::.:.:.:.:::. :::	GUUUCUUUGCUUUUUCUAUGU	Cleavage
RcTNL91	miR482b	miR482	3.5	1	22	682	703	UCUUUCCUAUCCCUCCCAUUCC	::::: :: ::::::::::: :	GGAAUUGGCGGGAUAGGAAAAA	Cleavage
RcTNL91	miR482c	miR482	5	1	22	682	703	UCUUUCCUAACCCUCCCAUUCC	::::: :: ::: ::::::: :	GGAAUUGGCGGGAUAGGAAAAA	Translation
RcTNL91	miR171i	miR171	4.5	1	21	967	987	UGAGCCGAACCAAUAUCACUC	.::: :::::::.::. ::	AGGUGUGAUUGGUUUGGUCCA	Cleavage
RcTNL92	miR482b	miR482	5	1	22	676	697	UCUUUCCUAUCCCUCCCAUUCC	::::: :: :: :::::::: :	GGAAUUGGCGGAAUAGGAAAAA	Translation
RcTNL92	miR171i	miR171	4.5	1	21	961	981	UGAGCCGAACCAAUAUCACUC	.::: :::::::.::. ::	AGGUGUGAUUGGUUUGGUCCA	Cleavage
RcTNL93	miR171f	miR171	5	1	21	667	687	UUGAGCCGUGCCAAUAUCACG	::::.:: :::.::.: .:	GCUGAUGUUCGCAUGGUUGGA	Cleavage
RcTNL93	miR171m	miR171	5	1	21	667	687	UUGAGCCGUGCCAAUAUCACA	::::.:: :::.::.: .:	GCUGAUGUUCGCAUGGUUGGA	Cleavage
RcTNL93	miR171n	miR171	5	1	21	667	687	UUGAGCCGUGCCAAUAUCACA	::::.:: :::.::.: .:	GCUGAUGUUCGCAUGGUUGGA	Cleavage
RcTNL93	miR7123a	miR7123	4	1	21	1352	1372	AAGAGCGGGAUGUGUAAAAGG	.: :: :::.:::..:::.::	UCCUUGACAUAUCUUGCUUUU	Cleavage
RcTNL93	miR7123b	miR7123	4	1	21	1352	1372	AAGAGCGGGAUGUGUAAAAGG	.: :: :::.:::..:::.::	UCCUUGACAUAUCUUGCUUUU	Cleavage
RcTNL94	miR396f	miR396	5	1	21	184	204	UUCCACGGCUUUCUUGAACUG	:::.:.:.: :::: ::.:	ACGUUUAGGGAUGCCGAGGGA	Translation
RcTNL94	miR396g	miR396	5	1	21	184	204	UUCCACGGCUUUCUUGAACUG	:::.:.:.: :::: ::.:	ACGUUUAGGGAUGCCGAGGGA	Translation
RcTNL94	miR399a	miR399	5	1	21	1373	1393	UGCCAAAGGAGAAUUGCCCUG	.::::. ::.:.:::::: :	UAGGGUCUUUUUUCUUUGGAA	Cleavage
RcTNL94	miR399b	miR399	5	1	21	1373	1393	UGCCAAAGGAGAAUUGCCCUG	.::::. ::.:.:::::: :	UAGGGUCUUUUUUCUUUGGAA	Cleavage
RcTNL94	miR399c	miR399	5	1	21	1373	1393	UGCCAAAGGAGAAUUGCCCUG	.::::. ::.:.:::::: :	UAGGGUCUUUUUUCUUUGGAA	Cleavage
RcTNL94	miR399e	miR399	5	1	21	1136	1156	UGCCAAAGGAGAUUUGCUCGG	..:. :::. :::::::::.	UUGGUCAAGGCUCCUUUGGUC	Cleavage
RcTNL94	miR399f	miR399	5	1	21	1136	1156	UGCCAAAGGAGAUUUGCUCGG	..:. :::. :::::::::.	UUGGUCAAGGCUCCUUUGGUC	Cleavage
RcTNL94	miR399g	miR399	5	1	21	1136	1156	UGCCAAAGGAGAUUUGCUCGG	..:. :::. :::::::::.	UUGGUCAAGGCUCCUUUGGUC	Cleavage
RcTNL94	miR399h	miR399	5	1	21	1136	1156	UGCCAAAGGAGAUUUGCUCGG	..:. :::. :::::::::.	UUGGUCAAGGCUCCUUUGGUC	Cleavage
RcTNL95	miR396f	miR396	5	1	21	169	189	UUCCACGGCUUUCUUGAACUG	:::.:.:.: :::: ::.:	ACGUUUAGGGAUGCCGAGGGA	Translation
RcTNL95	miR396g	miR396	5	1	21	169	189	UUCCACGGCUUUCUUGAACUG	:::.:.:.: :::: ::.:	ACGUUUAGGGAUGCCGAGGGA	Translation
RcTNL96	miR482a	miR482	4.5	1	22	806	827	UUCCCAAGCCCGCCCAUUCCUA	.:: :::::.:: :::::::	GGGGUAUGGGUGGAAUUGGGAA	Cleavage
RcTNL96	miR171f	miR171	5	1	21	781	801	UUGAGCCGUGCCAAUAUCACG	::::.:: :::.::.: .:	AAUGAUGUUCGCAUGGUUGGA	Cleavage
RcTNL96	miR171m	miR171	5	1	21	781	801	UUGAGCCGUGCCAAUAUCACA	::::.:: :::.::.: .:	AAUGAUGUUCGCAUGGUUGGA	Cleavage
RcTNL96	miR171n	miR171	5	1	21	781	801	UUGAGCCGUGCCAAUAUCACA	::::.:: :::.::.: .:	AAUGAUGUUCGCAUGGUUGGA	Cleavage
RcTNL96	miR7120a	miR7120	4.5	1	21	1777	1797	UGUUAUAUUGUCAGAUUGUCA	: .::::::::: ::.::	CAAAGAUCUGACAACAUGACU	Cleavage
RcTNL96	miR7120b	miR7120	4.5	1	21	1777	1797	UGUUAUAUUGUCAGAUUGUCA	: .::::::::: ::.::	CAAAGAUCUGACAACAUGACU	Cleavage
RcTNL96	miR159a	miR159	5	1	20	1102	1121	CUUGGAUUGAAGGGAGCUCC	: : :.::::...:::..:	CGUGAUUCCUUUGGUCCGGG	Cleavage
RcTNL96	miR159b	miR159	5	1	20	1102	1121	CUUGGAUUGAAGGGAGCUCC	: : :.::::...:::..:	CGUGAUUCCUUUGGUCCGGG	Cleavage

## Sheet: Table S7
Table S7. Information on TNL genes duplication events in R. chinensis
Gene Name/Gene ID	Chromosome	Gene Name/Gene ID	Chromosome
Segmental duplication TNL to TNL
RcTNL07	Chr1	RcTNL11	Chr1
RcTNL10	Chr1	RcTNL81	Chr6
RcTNL63	Chr5	RcTNL69	Chr5
RcTNL64	Chr5	RcTNL72	Chr5
Segmental duplication TNL to non-TNL
RcHm_v2.0_Chr1g0314461	Chr1	RcTNL51	Chr5
RcHm_v2.0_Chr1g0323391	Chr1	RcTNL11	Chr1
RcHm_v2.0_Chr1g0328841	Chr1	RcTNL42	Chr4
RcHm_v2.0_Chr4g0387221	Chr4	RcTNL44	Chr4
RcHm_v2.0_Chr5g0079341	Chr5	RcTNL65	Chr5
RcTNL04	Chr1	RcHm_v2.0_Chr1g0323161	Chr1
RcTNL04	Chr1	RcHm_v2.0_Chr6g0250491	Chr6
RcTNL05	Chr1	RcHm_v2.0_Chr1g0323401	Chr1
RcTNL07	Chr1	RcHm_v2.0_Chr6g0250771	Chr6
RcTNL08	Chr1	RcHm_v2.0_Chr6g0250821	Chr6
RcTNL42	Chr4	RcHm_v2.0_Chr4g0387291	Chr4
RcTNL47	Chr4	RcHm_v2.0_Chr4g0413781	Chr4
RcTNL59	Chr5	RcHm_v2.0_Chr5g0079331	Chr5
RcTNL80	Chr6	RcHm_v2.0_Chr6g0250861	Chr6
Tandem duplication TNL to TNL
RcTNL34	Chr3	RcTNL35	Chr3
RcTNL65	Chr5	RcTNL66	Chr5
Tandem duplication TNL to non-TNL
RcHm_v2.0_Chr1g0346201	Chr1	RcTNL16	Chr1
RcHm_v2.0_Chr1g0348421	Chr1	RcTNL18	Chr1
RcHm_v2.0_Chr1g0365531	Chr1	RcTNL21	Chr1
RcHm_v2.0_Chr1g0375941	Chr1	RcTNL23	Chr1
RcHm_v2.0_Chr5g0079341	Chr5	RcTNL61	Chr5
RcHm_v2.0_Chr6g0245331	Chr6	RcTNL73	Chr6
RcHm_v2.0_Chr6g0287571	Chr6	RcTNL87	Chr6
RcHm_v2.0_Chr4g0429691	Chr4	RcTNL50	Chr4
RcHm_v2.0_Chr7g0208211	Chr7	RcTNL88	Chr7
RcTNL22	Chr1	RcHm_v2.0_Chr1g0372501	Chr1
RcTNL75	Chr6	RcHm_v2.0_Chr6g0246871	Chr6

## Sheet: Table S8
Table S8. Orthologous TNL gene pairs between R. chinensis and two other species
Rosa chinensis	Rosa rugosa	Rosa wichuraiana
RcTNL02	evm.model.Chr3.609	Rw1G004390.1
RcTNL03	evm.model.Chr3.628	Rw1G004570.1
		Rw1G004400.1
RcTNL04		Rw1G004440.1
RcTNL05	evm.model.Chr3.643	Rw1G004500.1
RcTNL06	evm.model.Chr3.649	Rw1G004680.1
		Rw1G004440.1
RcTNL07	evm.model.Chr3.643	Rw1G004440.1
	evm.model.Chr3.649
RcTNL08	evm.model.Chr3.649	Rw1G004390.1
	evm.model.Chr3.628
RcTNL09	evm.model.Chr3.643	Rw1G004570.1
RcTNL10	evm.model.Chr3.639
	evm.model.Chr3.628
RcTNL12	evm.model.Chr3.1036	Rw1G006700.1
RcTNL13	evm.model.Chr3.649
RcTNL14		Rw1G011310.1
RcTNL17	evm.model.Chr3.2221	Rw1G016900.1
RcTNL20		Rw1G029370.1
RcTNL21	evm.model.Chr3.3747
RcTNL22	evm.model.Chr3.4299	Rw1G033510.1
RcTNL23	evm.model.Chr3.4529
RcTNL24		Rw1G035840.1
RcTNL25	evm.model.Chr6.1559	Rw2G011250.1
RcTNL26	evm.model.Chr6.2034	Rw2G014610.1
RcTNL28	evm.model.Chr6.4640	Rw2G036080.1
RcTNL29	evm.model.Chr4.2158	Rw3G015980.1
RcTNL31	evm.model.Chr4.2168
	evm.model.Chr4.2156
RcTNL36	evm.model.Chr4.2910
RcTNL37	evm.model.Chr4.2916
RcTNL38	evm.model.Chr4.3042	Rw3G023020.1
RcTNL43		Rw4G000910.1
RcTNL44		Rw4G001960.1
RcTNL45		Rw4G010650.1
RcTNL47		Rw4G014090.1
RcTNL48		Rw4G015540.1
RcTNL50		Rw4G025430.1
RcTNL53	evm.model.Chr4.1739
	evm.model.Chr5.2359
RcTNL54	evm.model.Chr5.1938	Rw5G039330.1
	evm.model.Chr5.1555
RcTNL55		Rw5G039610.1
RcTNL59	evm.model.Chr5.380	Rw5G047690.1
		Rw5G048170.1
RcTNL61		Rw5G048250.1
RcTNL62	evm.model.Chr5.321
RcTNL63	evm.model.Chr5.306	Rw5G048450.1
RcTNL64	evm.model.Chr5.306	Rw5G048540.1
	evm.model.Chr5.321
RcTNL65		Rw5G048290.1
RcTNL66		Rw5G048070.1
RcTNL68	evm.model.Chr5.306	Rw5G048470.1
	evm.model.Chr5.321	Rw5G048290.1
		Rw0G023350.1
RcTNL72	evm.model.Chr5.306	Rw5G048540.1
RcTNL73		Rw6G002450.1
RcTNL75	evm.model.Chr2.5863	Rw6G003000.1
RcTNL76	evm.model.Chr2.6165
RcTNL79	evm.model.Chr2.6167	Rw6G000550.1
RcTNL80		Rw1G004440.1
		Rw1G004500.1
		Rw6G000780.1
RcTNL81		Rw6G000830.1
RcTNL82	evm.model.Chr2.3940	Rw6G016110.1
RcTNL84	evm.model.Chr2.2855	Rw6G023840.1
RcTNL86	evm.model.Chr2.2559	Rw6G025910.1
RcTNL89	evm.model.Chr7.3390
RcTNL91	evm.model.Chr7.4057
RcTNL94	evm.model.Chr7.4778	Rw7G036190.1
		Rw7G036590.1
RcTNL95	evm.model.Chr7.4798	Rw7G036510.1
	evm.model.Chr7.4778	Rw7G036440.1
	evm.model.Chr7.4828
RcTNL96	evm.model.Chr7.4828

## Sheet: Table S9
Table S9. TPM values of TNL genes in different tissues of R. chinensis
Gene Name	Root	Stem	Leaf	Prickle	Flower bud	Opening flower
RcTNL01	0.92996	0.751596	0.651906	0.616789	1.80735	0.42004
RcTNL02	0.586142	0.765765	0.409685	0.861525	1.64874	0.480678
RcTNL03	0.956385	0.841639	0.734564	0.804513	1.13783	0.747174
RcTNL04	2.19987	2.65631	2.34503	2.22184	2.01713	2.44168
RcTNL05	0.905035	0.622354	0.713973	0.540957	0.633809	0.351166
RcTNL06	2.21708	2.05135	1.40177	1.86633	1.29346	0.757585
RcTNL07	2.18133	1.80344	1.16386	1.1542	1.55029	1.43737
RcTNL08	1.9714	1.89556	1.52565	1.31776	1.83393	0.42654
RcTNL09	1.20289	1.13898	1.128	0.767544	1.94177	1.16286
RcTNL10	1.94039	1.3864	0.986779	1.16671	1.12332	0.919495
RcTNL11	1.24462	1.79388	3.56109	1.14863	1.68667	1.41613
RcTNL12	8.35576	12.5965	23.0297	9.71781	1.08825	1.03415
RcTNL13	2.00851	2.08591	2.93366	1.5215	5.28973	3.41777
RcTNL14	1.10993	1.06251	0.467602	0.979175	0.654556	0.133836
RcTNL15	0.658485	0.877872	1.38997	0.45062	0.886117	0.356644
RcTNL16	1.97365	3.33375	0.758968	1.57412	0.426748	0.259282
RcTNL17	1.7491	1.87757	1.34012	1.79503	2.24626	0.58424
RcTNL18	1.18327	1.41555	1.7856	0.811929	1.811	1.24383
RcTNL19	4.67032	7.91792	7.68668	6.522	4.83021	5.90973
RcTNL20	2.51146	1.55382	1.61518	0.804972	1.42041	0.805358
RcTNL21	2.01796	2.00402	1.71344	1.3864	2.6757	1.12285
RcTNL22	1.49788	0.387622	0.318864	0.879846	1.63631	1.06105
RcTNL23	9.36702	3.25675	4.68658	3.45582	6.05047	5.45359
RcTNL24	0.913972	0.904927	1.96967	1.22733	0.886449	0.324143
RcTNL25	1.58029	1.54823	1.07173	1.27509	2.1024	1.35569
RcTNL26	0.643237	1.05301	1.44094	0.964664	0.159561	0.043078
RcTNL27	1.02035	0.798104	1.64405	0.774733	0.380799	0.235263
RcTNL28	4.0036	4.05094	11.2052	3.15643	0.748573	0.958305
RcTNL29	0.840537	3.51631	2.07775	2.74349	2.23904	0.296279
RcTNL30	0.293873	2.03452	0.616621	1.11655	0.108722	0.0537099
RcTNL31	3.94055	2.84063	1.86946	2.62348	0.32858	0.214469
RcTNL32	3.64288	7.64202	4.09284	2.95408	2.66695	2.0325
RcTNL33	4.76506	10.1755	5.5196	3.9827	3.44218	3.14067
RcTNL34	1.95394	1.60736	2.58879	1.24625	1.28116	0.378234
RcTNL35	2.01329	1.98714	1.41047	1.47782	1.73175	0.746709
RcTNL36	1.38611	4.93013	2.97072	3.13613	0.262207	0.306138
RcTNL37	3.57031	4.67125	11.1455	3.82348	0.619604	0.616175
RcTNL38	3.55986	4.57313	3.82763	3.81512	3.91543	2.1656
RcTNL39	2.83222	2.84466	2.72888	2.54481	3.48313	2.69872
RcTNL40	0.228544	0.344353	0.421212	0.584888	0.793814	0.433789
RcTNL41	1.91451	1.54002	2.34719	1.33387	2.55839	0.9994
RcTNL42	1.80428	3.88889	2.12077	3.40944	3.69977	1.62264
RcTNL43	2.41163	1.6624	1.63722	1.98424	2.38079	0.464307
RcTNL44	0.193034	0.312117	0.200903	0.341125	0.241232	0.142998
RcTNL45	2.79005	4.73135	1.06615	4.46173	2.47899	0.415582
RcTNL46	1.38927	2.00117	1.39539	1.59228	2.24737	1.36681
RcTNL47	1.68006	1.31797	3.91554	0.776256	0.592778	0.772369
RcTNL48	0.439972	1.21668	1.96456	0.483499	0.106441	0.0921479
RcTNL49	1.23927	0.833858	0.802769	0.643818	1.1026	0.356131
RcTNL50	0.332977	0.904754	1.13666	0.818873	0.500373	0.288237
RcTNL51	0.407764	3.62651	2.85377	4.02557	0.180522	0.60813
RcTNL52	2.75248	2.69369	6.16164	2.30884	2.88036	2.79019
RcTNL53	0.909371	0.495816	1.20405	0.637091	0.404694	0.263345
RcTNL54	0.903398	0.803471	0.629555	0.64296	1.05422	0.513718
RcTNL55	0.787274	0.787612	1.11921	0.468819	0.213908	0.0694561
RcTNL56	1.83411	4.5466	4.5636	3.55829	1.28002	0.806811
RcTNL57	1.52723	4.52264	6.52691	3.97612	0.828476	0.359581
RcTNL58	2.26803	4.763	6.68518	4.70568	1.09453	1.79367
RcTNL59	0.836384	1.98114	0.732088	1.68657	1.03567	0.546835
RcTNL60	0.539394	0.460885	0.19648	0.466508	0.204926	0.082764
RcTNL61	3.12899	3.66351	4.00172	2.71099	2.35758	1.42003
RcTNL62	1.81161	4.84574	4.79434	2.79977	3.42737	3.27184
RcTNL63	7.55119	6.07348	7.7789	5.37939	4.75823	4.26991
RcTNL64	1.31875	1.65377	1.88073	1.10546	0.954097	0.900309
RcTNL65	0.45734	1.03368	0.308237	0.802171	0.168539	0.125105
RcTNL66	3.20324	3.16884	1.87036	3.22505	0.357438	0.33539
RcTNL67	3.81307	2.9481	7.03691	2.41297	2.15053	0.730402
RcTNL68	2.42902	1.99006	1.59214	1.96588	1.89669	1.32432
RcTNL69	1.23334	1.81048	2.15985	1.37427	1.60004	0.443398
RcTNL70	1.07304	1.70213	1.55696	1.44497	1.26217	1.19103
RcTNL71	3.17362	3.22892	4.32945	2.53788	1.87646	0.771023
RcTNL72	3.43003	3.11959	4.25774	2.74713	2.56371	2.18297
RcTNL73	1.779	0.585157	0.944255	0.991955	0.735176	0.398387
RcTNL74	7.8818	8.87256	1.57211	0.552336	4.94622	5.37568
RcTNL75	1.00479	0.864159	0.459487	0.710833	0.861274	0.107484
RcTNL76	2.11237	2.19082	1.24533	1.02563	1.1523	0.525789
RcTNL77	0.911107	0.939133	0.424669	0.804139	1.48186	0.25224
RcTNL78	0.118814	0.111336	0.155875	0.0956844	0.170307	0.096227
RcTNL79	0.566851	2.31663	1.75909	0.962691	0.466463	0.26691
RcTNL80	2.2815	2.81216	1.6986	2.25732	3.10327	1.8323
RcTNL81	2.41093	3.0254	3.12061	2.08767	2.51884	2.15748
RcTNL82	2.00775	0.376773	0.226741	0.696211	0.782365	1.16836
RcTNL83	1.1863	2.17679	3.23545	1.45511	0.580281	1.14742
RcTNL84	2.59509	2.471	3.49834	2.17301	1.40919	0.868937
RcTNL85	2.80231	0.661688	4.9298	0.912539	0.463475	0.368685
RcTNL86	1.616	0.429381	0.532731	0.410291	0.242466	0.244901
RcTNL87	1.75459	2.06995	2.50184	1.60491	1.07075	0.324527
RcTNL88	3.25327	4.46805	5.93339	3.05592	0.95045	0.665714
RcTNL89	2.36891	0.525348	1.5757	0.77375	1.32747	0.592115
RcTNL90	0.028195	0.763294	0.833585	0.604947	1.62761	0.118496
RcTNL91	3.9437	3.42225	3.98832	1.21342	12.3425	5.87925
RcTNL92	1.95991	3.48202	3.19259	1.87852	2.53692	1.39261
RcTNL93	0.524643	0.607483	0.309439	0.67892	0.707369	0.282008
RcTNL94	0.348131	3.50035	2.10089	2.01845	2.38054	5.69269
RcTNL95	0.850837	0.990694	15.7806	0.779011	1.17634	0.741385
RcTNL96	1.81757	0.124467	0.720257	0.201818	0.397092	0.381963

## Sheet: Table S10
Table S10. TPM values of TNL genes differentially expressed in response to hormones in R. chinensis.
Gene Name	CK	GA	JA	SA
RcTNL10	0.0605276	0.205483a	0.21194	0.386529
RcTNL12	0.322979	2.08385	1.71842	0.789159
RcTNL16	0.265791	0.718426	0.736008	0.458788
RcTNL18	0.199875	0.468165	0.373586	0.580773
RcTNL23	1.17382	2.82213	2.01656	4.03667
RcTNL24	0.173126	0.45264	0.518239	0.514842
RcTNL25	0.166562	0.374166	0.303825	0.559407
RcTNL29	0.125836	0.316164	0.371848	0.616483
RcTNL32	0.913481	1.78398	1.56108	2.75482
RcTNL33	0.241641	0.656704	0.732637	0.957382
RcTNL34	0.0573623	0.102813	0.120399	0.237334
RcTNL35	0.234256	0.565378	0.335577	0.907871
RcTNL36	0.0926682	0.308943	0.261923	0.235486
RcTNL37	0.25078	1.04348	1.06438	0.61241
RcTNL38	0.350351	0.786709	0.670975	1.09208
RcTNL42	0.153534	0.396525	0.367575	0.510781
RcTNL48	0.18466	0.333472	0.579557	0.189499
RcTNL52	0.0817171	0.199563	0.319132	0.400029
RcTNL55	0.0217137	0.0866819	0.0858073	0.138635
RcTNL58	0.238238	1.09115	0.995554	0.621681
RcTNL61	0.268807	0.441381	0.526422	0.833271
RcTNL62	0.460017	1.18945	1.10864	1.49181
RcTNL63	0.274345	0.449813	0.506994	0.819339
RcTNL65	0.0780719	0.208577	0.182399	0.275784
RcTNL66	0.0427078	0.110424	0.114083	0.201116
RcTNL67	0.178357	0.348859	0.296542	0.530232
RcTNL69	0.0401801	0.197305	0.168627	0.276201
RcTNL71	0.100903	0.288971	0.242261	0.427746
RcTNL72	0.130762	0.35387	0.332473	0.575672
RcTNL74	0.207511	0.539634	0.413395	1.10201
RcTNL85	0.667221	1.4152	1.60835	1.28969
RcTNL87	0.122702	0.398033	0.371759	0.403443
RcTNL88	0.918402	2.50301	2.17695	2.12032
RcTNL92	0.208877	0.947578	1.4433	1.55491
RcTNL94	1.49259	3.84859	3.93754	2.88294
a The numbers in bold indicate that their corresponding RcTNL is a differentially expressed gene after hormone treatment.

[truncated: 5 more sheets: Table S11, Table S12, Table S13, Table S14, Table S15]
